# Supplementary material for: Transcriptome Analysis of Maize Leaf Systemic Symptom Infected by Bipolaris zeicola
Source: PLoS One. 2015 Mar 17;10(3):e0119858. doi: 10.1371/journal.pone.0119858 (PMC4363367; doi:10.1371/journal.pone.0119858)
Supplement: S1 File — (XLSX) [file pone.0119858.s001.xlsx]

## Sheet: Table A
Table A in S1 File: The primer of association differential expression genes insponsive to Bipolaris zeicola
Gene description	Gene ID	Left	Primer sequences	Right	Primer sequences
Actin1	GRMZM2G126010_T01	L1	GGGATTGCCGATCGTATGAG	R1	GAGCCACCGATCCAGACACT
HLH	GRMZM2G175480_T01	L1	CTCATCGGAATCATCCATGT	R1	GGAGTTCGCCGTGGTACTAT
WRKY69	GRMZM2G324999_T01	L1	GTCTGTCGCCTCCGACTCC	R1	GTATGGTCGAATCCAAAGCAC
WRKY DNA-binding protein	GRMZM2G057116_T01	L1	ACGACCTTCACCACTTCGAC	R1	CCTTCCGTTGCTTCTGAGTC
bZIP	GRMZM2G060109_T01	L1	TCTGTTGATGCTGGAGAAGG	R1	ATACAACAGTGCTGGAAGCG
EIN3	GRMZM2G317584_T01	L1	CCTTAAGAAGGCCTGGAAGG	R1	GCCAGGTTGAGATCTCCTTG
C2H2	GRMZM2G035103_T01	L1	GCGTTCGACCTCAACCTC	R1	GTCCTCGTCCCACATCTTG
ERF	GRMZM2G020150_T01	L1	GACTCAGACTCCTCGTCGGT	R1	GTTGAGGTCGAGATCAAACG
ARF	GRMZM2G042278_T01	L1	AGATGCACCATGACGAACAC	R1	CTGCAGTTCCTCCAAACTGA
Antifreeze protein	GRMZM2G542272_T01	L1	CCCTACTCTGCCTCGCTTAG	R1	CACGAGCAGCACTGCAAC
ABC transporter protein	GRMZM2G479906_T01	L1	CTTCCTCTCCAAGTTCAAGGAC	R1	GTTGGCGTATGTGTTGAGGAT
nudix hydrolase 13	GRMZM2G043275_T01	L1	GTTCTCATGATCAGCTCCCA	R1	TTGCACTAAATCTCCTCGCA
pathogenesis-related protein 10	GRMZM2G112524_T01	L1	GTGGAGGTGAAGGACGAGAT	R1	AACAAGACGGAAGGGAAATG
chitinase chem5 (chn1)	GRMZM2G453805_T01	L1	GCTCTACGCCTACGTCAACA	R1	GTCTGGATGTCGCTGCTCT
Cytochrome b-c1 complex	GRMZM2G023194_T01	L1	CTACCTAATGCCGGAGACTTTG	R1	CCTACGAGCAGTTTGTTCTCCT
F-box protein	GRMZM2G154864_T01	L1	CTTACAACGGTGGTCCTTGATT	R1	CCTCTTCAGTTGGTCTGCTCTT

## Sheet: Table B 
Table B in S1 File: The information of tags mapping to Genome and gene model
Sample	Total	Exon	Intron	Intergenic	Repeat	Unmapped
CK	3350064	3175776	31945	307508	31985	174288
CP	3386453	3197529	27037	334308	26966	188924
PP	3696976	3430387	29872	352563	28970	266589
IP	3456688	3357045	37327	379827	33585	99643
DP	2972304	2967338	42670	406056	37798	4966

## Sheet: Table C 
Table C in S1 File: Differentially expressed transcription factors along the successive development stages
GeneID	CK-TPM	CP-TPM	PP-TPM	IP-TPM	DP-TPM	Prin1	Prin2	Prin3	Prin4	Prin5	Cluster
GRMZM2G073427	2.5953	0.620136	1.7834	1.11893	2.73926	2.64369	0.194893	1.64988	-0.418881	1.30192	8
GRMZM2G038783	2.22948	2.34856	2.45504	2.07751	2.58898	4.10613	0.105207	0.405804	0.0144377	-0.191384	9
GRMZM2G052667	2.50587	1.70902	1.96731	1.78682	2.35395	3.40276	-0.12601	0.570641	-0.0645201	0.572746	9
GRMZM2G305856	2.55195	1.77305	2.14731	1.6114	2.34508	3.45524	-0.240406	0.689106	-0.293514	0.454862	9
GRMZM2G449681	2.13188	1.95971	2.39863	2.23325	2.27536	3.73675	0.343659	0.0570121	-0.112147	0.0699277	9
GRMZM2G055243	2.53822	2.24314	2.02898	2.1934	2.22552	3.87888	-0.275506	0.0415949	0.177268	0.313848	9
GRMZM2G120320	1.95856	1.76819	2.23129	2.40637	2.15424	3.48141	0.571075	-0.167788	0.035147	0.165909	9
GRMZM2G137802	1.30125	1.52061	2.3884	2.0893	2.13392	2.87626	1.04205	0.0435114	-0.180868	-0.360169	9
GRMZM2G011588	2.35442	2.25916	2.23076	2.03771	2.09774	3.73325	-0.233173	0.0232984	-0.0759065	0.0326922	9
GRMZM2G114850	1.76223	1.70714	2.06153	2.04336	2.08785	3.02018	0.455525	0.0566459	0.0237667	-0.0144811	9
GRMZM2G448607	2.10452	2.11618	2.51251	2.03109	2.07929	3.64693	0.108123	0.0057241	-0.326227	-0.16746	9
GRMZM2G035405	1.2667	1.45561	1.07372	1.65108	2.07372	1.8832	0.399991	0.381614	0.752517	-0.06025	8
GRMZM2G004060	1.59262	1.84954	1.73799	2.17947	2.04747	2.88292	0.441041	-0.117927	0.440864	-0.119343	9
GRMZM2G113950	1.87011	1.68215	1.74123	1.70001	2.0293	2.68951	0.071346	0.298105	0.0983804	0.0917376	9
GRMZM2G098904	1.82027	1.68993	2.23129	1.89009	2.02395	3.01481	0.36754	0.122866	-0.240688	-0.0537288	9
GRMZM2G047626	1.62961	2.05262	2.02727	1.88429	1.95119	2.94694	0.18019	-0.0122314	0.0744842	-0.418422	9
GRMZM2G375675	2.07218	2.15054	2.20954	1.87489	1.95012	3.33843	-0.132885	0.0116904	-0.162433	-0.173352	9
GRMZM2G041127	1.18241	1.2393	0.522444	1.45561	1.94369	1.26689	0.242185	0.463543	1.04569	0.138834	8
GRMZM2G061487	1.5164	1.93827	1.49693	2.24559	1.92952	2.73453	0.348481	-0.292586	0.680607	-0.153979	9
GRMZM2G114137	2.12626	2.01376	2.25047	1.70526	1.92727	3.21625	-0.180109	0.15215	-0.341943	-0.0925414	9
GRMZM2G163641	1.71759	1.887	1.6816	2.06618	1.91714	2.81456	0.193435	-0.140586	0.36845	-0.0584999	9
AC203957.3_FG004	0.905796	1.07408	1.08135	0.692847	1.8912	0.870935	0.265069	1.00611	0.2035	-0.386241	8
GRMZM2G130149	1.83014	2.09601	1.43201	1.9491	1.88756	2.78073	-0.171787	-0.0935145	0.570321	-0.0718782	9
GRMZM2G173882	1.69152	1.66596	1.935	1.48572	1.88632	2.48652	0.0872828	0.318527	-0.192052	-0.177007	9
GRMZM2G095598	2.49694	2.35702	2.58774	1.95308	1.88138	3.88698	-0.413971	-0.121192	-0.522717	-0.0587397	9
GRMZM2G341747	1.62294	1.58715	1.4079	1.40943	1.88138	2.09344	-0.0359006	0.397142	0.228818	-0.0344574	8
GRMZM2G081892	1.64276	1.29115	1.58512	1.23679	1.86237	1.93943	0.0815227	0.563805	-0.117234	0.0891325	8
GRMZM2G087804	1.88513	1.84273	1.94738	1.59813	1.83702	2.72916	-0.107597	0.17137	-0.160581	-0.111189	9
GRMZM2G041991	2.01862	2.20558	2.14214	1.74873	1.82445	3.16692	-0.275695	-0.0152371	-0.180685	-0.277753	9
GRMZM2G173943	1.74562	1.7344	1.76208	1.47986	1.80421	2.4175	-0.0867837	0.24655	-0.0662518	-0.128883	9
GRMZM2G103647	2.20602	2.26698	2.66921	1.73751	1.79064	3.55129	-0.290674	-0.0463029	-0.690373	-0.333552	9
GRMZM2G449950	2.04411	1.69188	1.98453	1.1934	1.79064	2.51889	-0.363407	0.488205	-0.47909	-0.00145579	9
GRMZM2G035103	1.47085	0.663701	1.13098	1.39533	1.78909	1.33061	0.488768	0.477504	0.149725	0.5908	8
GRMZM2G017319	1.7439	2.03274	2.28601	1.68368	1.77822	2.93424	0.0107392	-0.00495915	-0.350663	-0.451798	9
GRMZM2G472096	2.07693	1.94265	2.12555	1.85667	1.75891	3.07893	-0.130081	-0.109312	-0.250301	0.000697108	9
GRMZM2G003715	1.85058	1.60885	1.3092	1.60927	1.75732	2.2257	-0.179886	0.145767	0.303873	0.234123	8
GRMZM2G025812	1.69531	1.64266	2.09107	2.25062	1.74726	2.89327	0.522814	-0.412948	-0.0649201	0.0248262	9
GRMZM2G148772	1.59262	1.3831	1.37107	1.0835	1.7439	1.70325	-0.146401	0.563121	-0.00254469	-0.000982855	8
GRMZM2G014653	2.07536	1.47524	1.77437	2.0561	1.73006	2.74865	0.137877	-0.202779	-0.023182	0.511326	9
GRMZM2G135052	1.54962	1.61119	1.94433	1.59813	1.72296	2.35499	0.216154	0.0774221	-0.206882	-0.228836	9
GRMZM2G069126	0.717671	0.818885	0.0170333	0.634477	1.69906	-0.0466389	0.0853595	0.935473	0.995546	-0.0439357	7
GRMZM2G133646	1.77195	1.85089	1.51108	1.7839	1.69338	2.46874	-0.133367	-0.105027	0.274623	-0.020726	9
GRMZM2G104400	1.69531	1.4062	1.88383	1.97345	1.68762	2.48432	0.415404	-0.20141	-0.108602	0.177522	9
GRMZM2G079632	1.54691	1.71458	1.58984	1.92433	1.67979	2.37794	0.204982	-0.227419	0.266927	-0.0954872	9
GRMZM2G400714	1.53882	0.756636	1.03383	1.22115	1.67979	1.21597	0.208545	0.508673	0.128199	0.557329	8
GRMZM2G057955	1.80868	1.99198	1.84689	1.39898	1.67376	2.51704	-0.359398	0.150659	-0.16017	-0.315938	9
GRMZM2G002915	1.39428	1.46225	1.58512	1.26198	1.67182	1.79751	0.0844514	0.318814	-0.0716703	-0.241944	8
GRMZM2G033570	1.87011	2.06759	2.1262	2.16017	1.66773	3.13992	0.0713791	-0.472244	-0.0663826	-0.175468	9
GRMZM2G107886	2.03459	2.3477	0.823474	2.0159	1.66567	2.6343	-0.72275	-0.355476	1.08052	0.129046	9
GRMZM2G139815	1.31973	1.44545	1.65849	1.67806	1.65954	2.00072	0.400382	-0.0272375	0.0516552	-0.189927	9
GRMZM2G129777	1.71941	1.08207	1.64018	1.06856	1.65744	1.7036	-0.00986875	0.551493	-0.417096	0.235429	8
GRMZM2G141679	1.57043	1.21669	1.11727	0.759668	1.64483	1.24789	-0.339068	0.762997	-0.0133004	0.0818005	8
GRMZM2G058451	1.83708	2.0585	1.8815	1.73424	1.64266	2.74895	-0.231813	-0.152589	-0.0418054	-0.249501	9
GRMZM2G131442	1.35449	0.773055	1.27715	1.09061	1.63185	1.1476	0.312855	0.541817	-0.116113	0.270975	8
GRMZM2G174284	1.5164	0.932981	1.27715	1.2572	1.62511	1.40888	0.194856	0.390984	-0.0299228	0.343025	8
GRMZM2G023667	1.43072	1.33284	1.30038	1.35793	1.61836	1.62896	0.0749681	0.228118	0.146863	0.00201332	8
GRMZM2G133675	0.939519	0.739572	1.32222	1.16376	1.61151	0.944264	0.669477	0.43277	-0.0465619	-0.0503703	8
GRMZM2G156756	1.37088	1.3831	1.22115	1.41979	1.61151	1.60978	0.0922916	0.161298	0.272316	-0.0417398	8
GRMZM2G162749	1.90789	0.910091	1.63819	0.214844	1.59977	1.232	-0.544731	1.22043	-0.916095	0.261247	8
GRMZM2G029323	1.56015	1.71273	1.90795	1.84665	1.59737	2.46145	0.222503	-0.248802	-0.0881459	-0.208281	9
GRMZM2G056600	1.58286	1.48159	0.971276	0.568202	1.59506	1.18785	-0.684837	0.828897	0.0981587	-0.113265	8
GRMZM2G431309	1.26174	1.21085	0.862131	1.39898	1.59017	1.25216	0.133329	0.188646	0.539186	0.0977915	8
GRMZM2G174347	1.05346	0.596597	0.572872	1.12548	1.58286	0.516651	0.396219	0.493602	0.512792	0.376014	7
GRMZM2G093744	1.78916	1.30535	1.28171	1.31702	1.58035	1.7681	-0.203457	0.263234	0.0353949	0.320313	8
GRMZM2G100146	1.59017	1.45561	1.71416	1.96872	1.57542	2.30054	0.352596	-0.312734	0.0328375	0.102804	9
GRMZM2G114613	1.72115	1.11992	1.02572	0.426511	1.57031	1.01852	-0.63562	0.991358	-0.178299	0.207282	8
GRMZM2G449165	1.59017	1.76163	1.4484	1.5275	1.56773	2.08167	-0.17184	-0.0157713	0.176368	-0.170378	8
GRMZM2G021777	1.74562	1.05767	1.9644	1.06856	1.56526	1.82254	0.0539539	0.464677	-0.758575	0.171703	8
GRMZM2G042278	0.735599	0.756636	1.12418	1.51667	1.56526	0.900103	0.915699	0.0962662	0.316959	-0.0669731	8
GRMZM2G065374	1.59748	1.16761	2.09177	1.22634	1.56526	1.94449	0.221775	0.304057	-0.730193	-0.0268581	8
GRMZM2G338259	1.69338	1.3831	1.42862	1.1758	1.56526	1.74462	-0.221548	0.334908	-0.113964	0.0924114	8
GRMZM2G086994	1.16997	1.16761	0.733197	0.956168	1.56003	0.857313	-0.0819977	0.514264	0.453838	-0.0432532	8
GRMZM2G098557	1.4612	1.18041	1.05843	0.975432	1.55485	1.20447	-0.17691	0.508706	0.10767	0.0983351	8
GRMZM2G020150	1.39811	0.721811	1.01703	1.39898	1.55218	1.13632	0.36813	0.245829	0.187016	0.52064	8
GRMZM2G125777	1.51055	1.36286	1.4484	1.77195	1.55218	1.95301	0.255601	-0.161757	0.159495	0.126466	9
GRMZM2G024973	1.63407	0.943495	0.823474	0.542825	1.54949	0.825493	-0.478219	0.908895	0.00318395	0.360772	8
GRMZM2G157197	1.56526	1.68215	1.27715	1.49734	1.54679	1.9114	-0.188789	0.00544055	0.284699	-0.0889488	8
GRMZM2G159500	1.74052	1.49094	2.10476	1.40943	1.54145	2.28584	0.0246677	0.0944972	-0.595605	-0.0892071	9
GRMZM2G431243	1.55485	1.62045	1.97982	1.98561	1.53605	2.48941	0.357872	-0.401166	-0.147714	-0.126813	9
GRMZM2G314882	1.88395	2.23654	2.04309	2.15017	1.52763	3.11256	-0.13277	-0.61723	-0.00328884	-0.265284	9
GRMZM2G031001	1.74218	1.84954	2.10404	1.66867	1.52205	2.60077	-0.054885	-0.189584	-0.368413	-0.270105	9
GRMZM2G056929	1.29645	1.05767	1.08884	0.903633	1.51917	1.00464	-0.033883	0.538459	0.0309717	0.015461	8
GRMZM2G162739	1.74052	0.860338	1.54593	1.19921	1.51055	1.5447	0.0894658	0.357275	-0.420278	0.482624	8
GRMZM2G169820	1.86629	1.03181	1.16938	1.09061	1.50461	1.45132	-0.289198	0.430493	-0.107916	0.550914	8
GRMZM2G162409	1.40192	1.38703	1.19312	1.38453	1.49872	1.53611	-0.00882757	0.0894431	0.227143	-0.0214885	8
GRMZM2G041799	1.30578	1.25551	1.31366	1.16376	1.49568	1.35444	0.0510921	0.271698	0.000451247	-0.11298	8
GRMZM2G114873	1.97183	1.53757	1.34321	1.72082	1.49568	2.19597	-0.258499	-0.15842	0.156852	0.409133	8
GRMZM2G141299	1.80868	1.25018	1.18127	0.880814	1.49262	1.41817	-0.500494	0.5424	-0.127405	0.275012	8
GRMZM2G166946	1.83014	1.21085	1.05843	0.856729	1.49262	1.33438	-0.545702	0.573707	-0.047521	0.353485	8
GRMZM2G163427	1.20656	1.13418	1.62767	1.57031	1.48968	1.61072	0.52367	-0.0523624	-0.120665	-0.0848411	8
GRMZM2G093020	0.91698	0.756636	1.58047	1.95703	1.48657	1.43184	1.15463	-0.320562	0.0284594	0.0761211	8
GRMZM2G132550	0.240549	-2	0.494155	0.892651	1.48657	-1.50773	2.33026	0.965942	-0.253074	1.5277	5
GRMZM2G019335	1.78611	1.54033	2.15809	1.471	1.47727	2.36357	-0.011885	-0.0185633	-0.637557	-0.0853134	9
GRMZM2G327059	1.86243	1.68215	1.69276	2.11604	1.47085	2.58592	0.0580256	-0.538319	0.0840859	0.219976	9
GRMZM2G134439	1.44122	1.45894	0.885926	1.27161	1.46449	1.35979	-0.258915	0.147683	0.450437	0.0220451	8
GRMZM2G481163	1.64914	1.28126	1.45469	1.48287	1.46449	1.79123	0.0097941	0.0132231	-0.070599	0.212831	8
AC203535.4_FG001	1.66162	1.11261	0.823474	0.993877	1.45788	1.1222	-0.383664	0.442327	0.211819	0.397184	8
GRMZM2G058479	1.76871	1.64266	1.72452	1.67431	1.45133	2.28029	-0.100252	-0.209399	-0.13685	0.0241315	9
GRMZM2G134073	1.40926	1.52917	1.15685	1.09061	1.45133	1.41201	-0.297783	0.255951	0.157071	-0.197372	8
GRMZM2G153594	1.15685	1.3831	0.999131	0.903633	1.44793	1.0091	-0.192809	0.407801	0.223357	-0.313003	8
GRMZM2G175480	-2	-2	0.09691	0.267172	1.43425	-3.3573	3.38427	1.22382	0.330489	-0.446105	4
GRMZM2G006745	1.40552	1.05767	1.10346	0.914872	1.43072	1.03338	-0.136327	0.458411	-0.0408874	0.10602	8
GRMZM2G064426	1.16997	1.34596	1.42521	1.50297	1.42012	1.52246	0.287193	-0.0962067	0.0799955	-0.227571	8
GRMZM2G170148	1.50174	0.833147	0.764923	1.09061	1.42012	0.888122	-0.0844465	0.366923	0.232202	0.512047	8
GRMZM2G039586	1.48344	1.65763	1.43521	0.892651	1.41296	1.53631	-0.463553	0.353973	-0.166329	-0.376615	8
GRMZM2G117854	1.67979	1.80407	1.7759	1.65504	1.40552	2.3043	-0.149191	-0.273066	-0.134677	-0.191899	9
GRMZM2G344521	1.66162	1.61119	1.31366	1.50569	1.39041	1.86957	-0.262936	-0.123726	0.141732	0.0337829	8
GRMZM2G116557	1.48044	1.34163	1.12418	1.24204	1.37876	1.38175	-0.190318	0.109757	0.140306	0.0553666	8
GRMZM2G123667	1.18241	1.13418	1.06633	1.40243	1.37475	1.1584	0.212203	-0.0100212	0.259461	0.0197059	8
GRMZM2G083886	0.82866	0.921686	1.13098	1.16376	1.3707	0.748694	0.47144	0.177955	0.107112	-0.220018	8
GRMZM2G024851	1.17609	1.15473	0.780317	0.956168	1.3668	0.775135	-0.145245	0.339792	0.322938	-0.0460627	8
GRMZM2G140669	1.16997	1.46225	1.49982	1.56785	1.3668	1.62713	0.255519	-0.218195	0.0588135	-0.316832	8
GRMZM2G314546	1.06967	1.36698	1.55096	1.66087	1.3668	1.5966	0.452172	-0.285825	0.0453351	-0.320749	8
GRMZM2G012724	1.4612	0.296665	0.749736	1.45561	1.35025	0.738678	0.43882	0.103818	0.201955	0.98329	8
GRMZM2G059851	0.784617	-0.180456	-2	0.0128372	1.35025	-2.07623	-0.521086	1.34612	2.00473	1.18576	2
GRMZM2G125294	2.28919	1.66181	1.44185	0.965672	1.35025	2.00884	-1.0104	0.310387	-0.355615	0.325977	8
GRMZM2G138421	1.07773	1.05767	0.874482	1.15776	1.35025	0.8163	0.119564	0.170493	0.310571	-0.0278018	8
GRMZM2G010920	1.64058	1.70714	1.08135	1.64709	1.34596	1.84065	-0.321597	-0.287557	0.427779	0.0619767	8
GRMZM2G081158	0.784617	0.663701	0.09691	1.12548	1.34596	0.0277418	0.285633	0.256288	0.918463	0.245748	7
GRMZM2G122750	1.84386	1.17406	1.10346	0.488551	1.34596	1.07011	-0.788617	0.73754	-0.327278	0.263742	8
GRMZM2G700665	1.19479	1.18667	0.862131	0.710117	1.33304	0.693936	-0.303972	0.497388	0.134863	-0.154637	8
GRMZM2G082387	0.842609	0.974972	0.164353	0.158362	1.32858	-0.272684	-0.473953	0.954757	0.520955	-0.247556	7
GRMZM2G157679	1.59017	1.67413	1.74617	2.07	1.32858	2.35258	0.183439	-0.655952	0.0166638	-0.0388475	9
GRMZM2G317584	1.17609	1.0406	1.19893	1.44932	1.32858	1.17476	0.323481	-0.0774562	0.112194	0.0541793	8
GRMZM2G002075	1.2667	0.885926	1.33925	1.29929	1.31952	1.13293	0.311231	0.0635167	-0.155562	0.153816	8
GRMZM2G378580	1.31048	0.721811	0.640481	0.710117	1.31513	0.396973	-0.1846	0.577825	0.138072	0.352438	8
GRMZM2G006477	1.37876	0.860338	0.999131	1.21564	1.31048	0.960196	0.0857278	0.145777	0.0702474	0.349991	8
GRMZM2G054125	1.10072	1.28623	1.6013	1.54307	1.31048	1.50501	0.405318	-0.228764	-0.109805	-0.288004	8
GRMZM2G057408	1.44793	0.910091	0.885926	1.21564	1.31048	0.96764	-0.0296664	0.146721	0.171195	0.408507	8
GRMZM2G079470	1.22943	1.39863	0.795185	1.03703	1.31048	0.952757	-0.30293	0.187025	0.391265	-0.159109	8
GRMZM2G102583	1.50474	1.28623	1.22115	1.01157	1.31048	1.2563	-0.301172	0.23869	-0.100331	0.0146838	8
GRMZM2G119640	1.56265	1.30081	1.15685	1.50853	1.31048	1.53119	-0.0907547	-0.149636	0.165098	0.225023	8
GRMZM2G026833	1.44793	0.818885	1.85582	0.0128372	1.30578	0.76739	-0.337112	1.08071	-1.24671	-0.198292	8
GRMZM2G081127	1.41296	0.910091	1.4484	1.72082	1.30578	1.50414	0.462915	-0.276483	-0.100225	0.354391	8
GRMZM2G466044	0.69897	0.571709	1.66039	1.95109	1.30578	1.15265	1.36395	-0.470466	-0.134524	-0.0043203	8
GRMZM2G052671	1.16346	1.50596	1.56348	1.57738	1.30103	1.64857	0.231996	-0.295537	-0.00537298	-0.372317	8
GRMZM2G167018	1.73183	1.35025	1.61469	0.459392	1.30103	1.31876	-0.684421	0.664461	-0.725999	-0.131299	8
GRMZM2G174917	1.94374	1.53199	1.41145	1.19921	1.29645	1.82525	-0.592543	0.0690764	-0.212709	0.206311	8
GRMZM2G089995	1.10072	0.756636	0.885926	1.38453	1.27692	0.762427	0.385781	-0.0220489	0.260027	0.275504	8
GRMZM2G110333	1.75066	1.52634	1.17522	1.67431	1.27692	1.83596	-0.272332	-0.333714	0.239278	0.265118	8
GRMZM2G160902	1.05346	0.994757	1.36717	1.02857	1.27184	0.91048	0.230048	0.195529	-0.2319	-0.198952	8
GRMZM2G161009	0.881385	1.00432	1.33925	1.1758	1.27184	0.881782	0.418075	0.0628989	-0.0990744	-0.298837	8
GRMZM2G157219	1.48044	1.07408	1.11025	1.13226	1.2667	1.11753	-0.143204	0.140964	-0.0347027	0.219786	8
GRMZM2G361847	1.34163	1.06595	1.56348	1.47986	1.2667	1.45237	0.303675	-0.158095	-0.254479	0.0698187	8
GRMZM2G011932	1.48968	1.49402	1.57807	1.48572	1.25648	1.76354	-0.0538817	-0.232793	-0.158414	-0.118837	8
GRMZM2G030762	1.18865	1.28623	0.39794	0.817565	1.25648	0.521483	-0.484261	0.338641	0.595392	-0.0537256	7
GRMZM2G113127	1.21245	1.30535	0.930949	1.07591	1.25115	0.953458	-0.1935	0.112843	0.23463	-0.137525	8
GRMZM2G056400	1.21827	1.25018	1.14395	0.892651	1.24576	0.935786	-0.20004	0.256605	-0.0566305	-0.215663	8
GRMZM2G089406	1.39041	1.60649	1.86082	1.78097	1.24576	2.06235	0.202537	-0.512431	-0.222907	-0.28509	9
GRMZM2G013581	1.20656	1.16761	1.32222	0.634477	1.24055	0.836002	-0.2315	0.463909	-0.354963	-0.300595	8
GRMZM2G026742	0.800029	0.703291	0.897627	1.33385	1.24055	0.522079	0.587073	-0.0331729	0.264461	0.038637	8
GRMZM2G301089	0.752048	1.3831	0.549003	1.44295	1.24055	0.726467	0.157407	-0.23041	0.863668	-0.353823	8
GRMZM2G370332	1.15014	1.29115	1.03383	1.37712	1.24055	1.11925	0.0578851	-0.141073	0.280348	-0.121266	8
GRMZM2G430849	1.05346	0.898176	0.961421	0.903633	1.24055	0.569296	0.0710351	0.294267	0.0266392	-0.0385995	8
GRMZM2G095904	0.33646	0.721811	1.20439	1.72419	1.22943	0.626968	1.21527	-0.405526	0.273852	-0.348143	8
GRMZM2G310368	1.15014	0.910091	0.80956	1.45255	1.22943	0.842221	0.25189	-0.138776	0.377517	0.2501	8
GRMZM2G000686	0.679428	1.21085	1.13767	0.945961	1.22376	0.620731	0.217565	0.153138	0.0762039	-0.628072	8
GRMZM2G073892	1.79678	2.00629	1.88852	1.92536	1.20656	2.57248	-0.247634	-0.695426	-0.160859	-0.195471	9
GRMZM2G175870	1.0187	1.05767	1.03383	0.856729	1.20656	0.625516	-0.0181253	0.267767	-0.010198	-0.222016	8
GRMZM2G060109	0.800029	0.296665	0.549003	0.744293	1.20058	-0.204506	0.367767	0.47661	0.160126	0.265192	7
GRMZM2G144275	1.54691	1.62726	1.41145	1.28103	1.20058	1.64019	-0.368289	-0.134768	-0.0924553	-0.177429	8
GRMZM2G168002	1.38274	1.28623	1.40432	1.06856	1.20058	1.25208	-0.170596	0.0773456	-0.25639	-0.131293	8
GRMZM2G361842	0.980912	0.818885	0.961421	0.965672	1.20058	0.49879	0.187409	0.215977	0.0266012	-0.0242735	8
GRMZM2G064466	1.00945	1.11261	1.06633	0.83123	1.19479	0.645256	-0.05355	0.265998	-0.0343315	-0.288114	8
GRMZM2G109627	1.47407	1.13418	1.84689	1.33786	1.19479	1.59363	0.152664	-0.11942	-0.606591	-0.000936533	8
AC233888.1_FG002	1.8057	1.67006	1.38614	1.01157	1.18865	1.64632	-0.739892	0.0839524	-0.239265	-0.0623345	8
GRMZM2G078691	1.28668	0.804139	0.522444	0.214844	1.18865	0.0319153	-0.590055	0.84142	0.00534103	0.157164	7
GRMZM2G150260	0.950365	1.28623	0.522444	0.568202	1.18865	0.278535	-0.447117	0.449082	0.402976	-0.372889	7
GRMZM2G153333	1.10072	1.28126	1.5302	1.56062	1.18865	1.41051	0.342996	-0.35059	-0.0933727	-0.258107	8
GRMZM2G016756	0.950365	0.245513	0.679428	0.0899051	1.18241	-0.439594	-0.0404966	0.995863	-0.301972	0.189781	7
GRMZM2G125522	1.03623	1.03181	0.640481	1.01157	1.18241	0.491441	-0.0668724	0.140876	0.382619	-0.0169145	8
GRMZM2G142718	1.16346	1.26079	1.18724	0.673942	1.18241	0.780689	-0.304528	0.363865	-0.201341	-0.351179	8
GRMZM2G018984	1.28668	1.04922	1.35946	0.817565	1.17609	0.903691	-0.127662	0.286942	-0.394913	-0.102994	8
GRMZM2G028766	1.16346	1.0976	1.24229	1.44295	1.17609	1.13437	0.243639	-0.223397	0.0276065	-0.0157342	8
GRMZM2G083347	1.82027	1.13418	1.49415	1.1452	1.17609	1.49795	-0.321134	0.0571598	-0.467806	0.346722	8
GRMZM2G131476	0.82866	1.03181	0.823474	1.26694	1.17609	0.600038	0.279356	-0.0906858	0.378199	-0.173993	8
GRMZM2G079365	1.19479	1.39863	1.33506	1.5914	1.16997	1.43185	0.151961	-0.39798	0.102714	-0.192566	8
GRMZM2G114998	1.60455	1.60173	0.619093	1.28103	1.16997	1.2386	-0.666542	-0.129952	0.574112	0.140691	8
GRMZM2G301642	1.28194	1.25551	0.823474	0.789581	1.16997	0.71533	-0.443425	0.283247	0.136422	-0.0962236	8
GRMZM2G352159	1.15685	1.10517	1.29579	1.45561	1.16997	1.16538	0.265805	-0.242428	-0.0127694	-0.040033	8
GRMZM2G040349	0.881385	0.804139	0.836324	0.804139	1.16346	0.263636	0.117451	0.307175	0.0692658	-0.10836	8
GRMZM2G109509	1.20058	0.910091	1.38614	1.27161	1.16346	1.03339	0.276053	-0.0680764	-0.252708	0.054607	8
GRMZM2G131982	0.893762	0.954243	0.39794	0.613842	1.16346	0.0219524	-0.233312	0.445715	0.4227	-0.126307	7
GRMZM2G132971	1.20656	0.994757	0.431364	0.804139	1.16346	0.341287	-0.35709	0.315335	0.416384	0.157967	7
GRMZM2G092137	0.735599	0.818885	1.08884	0.817565	1.15685	0.320589	0.297856	0.267591	-0.112111	-0.319215	8
GRMZM2G151689	0.928396	0.620136	0.849419	0.634477	1.15685	0.107412	0.101384	0.470749	-0.0930044	0.00983072	7
GRMZM2G158162	1.21245	0.984977	0.679428	0.789581	1.15685	0.455066	-0.284781	0.3158	0.182674	0.087071	8
GRMZM2G361611	1.45788	1.21669	0.836324	0.517196	1.15685	0.649154	-0.697713	0.508697	-0.0542572	-0.00523757	7
GRMZM2G163054	1.09342	0.846955	1.08884	1.84023	1.15014	1.08592	0.606494	-0.519793	0.25713	0.276354	8
GRMZM2G012262	0.568202	0.683947	0.999131	1.54045	1.14364	0.490591	0.868975	-0.305097	0.270999	-0.115231	8
GRMZM2G030272	0.61595	0.0413927	0.733197	1.16997	1.14364	-0.149299	0.926667	0.110295	0.114816	0.364869	7
GRMZM2G120167	1.22376	1.15473	1.57089	1.29026	1.14364	1.26701	0.175172	-0.14623	-0.338991	-0.156903	8
GRMZM2G127537	0.814248	1.30081	1.33925	1.53794	1.14364	1.12284	0.435933	-0.397057	0.12058	-0.463398	8
GRMZM2G057116	0.568202	-0.180456	1.00817	1.02857	1.13672	-0.230431	1.10134	0.24162	-0.257838	0.355612	7
GRMZM2G303465	0.814248	0.756636	0.764923	1.07591	1.13672	0.295935	0.311493	0.0722248	0.239375	-0.0259587	8
GRMZM2G002131	1.02776	0.721811	1.19893	1.56301	1.12969	0.880018	0.598623	-0.30682	0.00251641	0.192072	8
GRMZM2G021339	1.22943	1.2393	1.04218	0.925312	1.12969	0.84014	-0.26566	0.130987	-0.0085726	-0.157581	8
GRMZM2G012717	1.30578	1.46879	0.619093	1.2572	1.12254	0.960749	-0.411955	-0.158163	0.568335	-0.0248313	8
GRMZM2G032336	1.19479	0.342423	0.271842	0.710117	1.12254	-0.156586	-0.078349	0.468173	0.279749	0.644444	7
GRMZM2G020054	0.970812	-2	-0.0809219	0.744293	1.11561	-1.66139	1.39102	0.827774	-0.140259	2.28183	5
GRMZM2G055413	0.990783	1.22246	1.29579	1.41296	1.10072	1.07109	0.257129	-0.306774	0.0177483	-0.280794	8
GRMZM2G092214	1.18241	1.13418	1.18127	0.673942	1.10072	0.67944	-0.278088	0.313146	-0.278838	-0.241978	8
GRMZM2G041223	1.3668	0.994757	0.897627	0.390935	1.09307	0.411736	-0.578713	0.578677	-0.245332	0.0201678	7
GRMZM2G049229	0.881385	0.296665	0.764923	0.727541	1.09307	-0.113933	0.326883	0.392993	-0.104008	0.259652	7
GRMZM2G011598	0.980912	0.642465	0.941014	0.634477	1.08565	0.157841	0.0511516	0.404135	-0.209626	0.00838599	7
GRMZM2G028980	0.735599	0.383815	0.836324	1.09795	1.08565	0.0792746	0.605338	0.0632859	0.0553471	0.162053	7
GRMZM2G055135	0.69897	0.296665	0.463893	0.311754	1.08565	-0.599636	0.116947	0.707399	0.020781	0.0728997	7
GRMZM2G148098	1.44793	1.03181	1.5302	1.67806	1.08565	1.48845	0.274185	-0.463208	-0.253115	0.253765	8
GRMZM2G024054	1.50759	1.47202	1.2266	1.65696	1.07773	1.5794	-0.148002	-0.515205	0.139019	0.0735129	8
GRMZM2G116785	1.27692	1.58218	1.23172	1.53007	1.07773	1.43875	-0.123813	-0.454627	0.17083	-0.243447	8
GRMZM2G147712	1.30125	1.25018	1.38987	1.38453	1.07773	1.28367	0.0293174	-0.284932	-0.151599	-0.0752688	8
GRMZM2G339957	1.18865	0.974972	0.823474	0.727541	1.07773	0.434342	-0.283528	0.288223	-0.00397571	0.00857516	8
AC207656.3_FG002	1.20656	0.910091	0.359835	0.267172	1.06967	-0.0776652	-0.672723	0.671126	0.175889	0.0776096	7
GRMZM2G083374	1.51055	0.545307	0.733197	1.0607	1.06967	0.525059	-0.0934322	0.122818	-0.00391851	0.725616	8
GRMZM2G098800	1.07773	1.44886	0.494155	1.23679	1.06967	0.716864	-0.316245	-0.203494	0.694214	-0.171911	8
GRMZM2G455869	0.752048	1.22246	0.220108	1.28103	1.06967	0.297094	-0.017997	-0.220709	0.955963	-0.184196	8
GRMZM2G099319	1.26174	1.03181	0.795185	0.759668	1.06145	0.499679	-0.366796	0.245607	0.0302441	0.0479568	8
GRMZM2G127379	1.37876	1.17406	1.9135	1.23679	1.06145	1.46828	0.10303	-0.178204	-0.731248	-0.164741	8
GRMZM2G020772	1.18865	0.804139	0.619093	0.903633	1.05346	0.323233	-0.158544	0.162257	0.185434	0.250996	8
GRMZM2G022359	1.48657	1.18667	1.12418	0.843855	1.05346	0.917585	-0.464464	0.155684	-0.228127	0.0480494	8
GRMZM2G039889	1.4612	1.21669	1.4183	1.31702	1.05346	1.32321	-0.100977	-0.234399	-0.265797	0.0555001	8
GRMZM2G453001	1.07773	0.898176	0.549003	0.880814	1.04493	0.255716	-0.177599	0.148483	0.292001	0.103154	8
GRMZM2G129261	1.45469	1.49707	1.28171	1.09795	1.03623	1.26769	-0.441542	-0.121691	-0.150973	-0.177934	8
GRMZM2G169270	1.21827	1.01368	1.45148	1.34203	1.03623	1.10042	0.208338	-0.25767	-0.303604	-0.00666123	8
GRMZM2G311316	1.02776	0.571709	0.862131	0.390935	1.03623	-0.0494993	-0.123301	0.570355	-0.302562	0.0500217	7
GRMZM2G390641	1.06183	0.642465	0.596597	0.488551	1.03623	-0.0766984	-0.221872	0.49182	-0.00859039	0.141278	7
GRMZM2G084583	1.51917	1.10517	1.3092	0.390935	1.02735	0.731356	-0.644086	0.501512	-0.63662	-0.0615981	7
GRMZM2G103783	1.27692	0.721811	0.359835	0.267172	1.02735	-0.157305	-0.626155	0.671278	0.0769961	0.27414	7
GRMZM2G106673	0.960471	0.739572	0.619093	0.568202	1.02735	-0.0349465	-0.161272	0.394344	0.0593601	0.00122073	7
GRMZM2G122897	1.04493	1.26079	1.17522	0.936011	1.02735	0.764796	-0.143936	0.00529565	-0.115158	-0.370561	8
GRMZM2G171179	1.03623	0.487138	1.12418	1.30814	1.02735	0.533759	0.522204	-0.155187	-0.168603	0.314978	8
GRMZM2G125239	1.04493	0.932981	1.11727	1.27646	1.0187	0.744055	0.223355	-0.213681	-0.0303622	-0.00992204	8
GRMZM2G179677	1.22376	1.56182	1.11025	1.16997	1.0187	1.11068	-0.342951	-0.22138	0.10125	-0.345832	8
GRMZM2G106548	0.868644	0.873321	0.749736	0.517196	1.00945	0.0114582	-0.171489	0.383352	-0.0192552	-0.23153	7
GRMZM2G120151	1.02776	0.833147	0.836324	1.71917	1.00945	0.771974	0.449269	-0.548262	0.378055	0.271746	8
GRMZM2G034110	1.11561	1.44201	1.43854	1.7391	1	1.45053	0.226025	-0.687	0.035666	-0.281596	8
GRMZM2G050939	0.768638	0.663701	0.780317	1.11193	1	0.176058	0.366525	-0.0692395	0.161624	0.00721204	8
GRMZM2G067702	0.451786	0.596597	-2	0.710117	1	-1.6772	-0.513346	0.312736	2.50116	0.544003	2
GRMZM2G074358	0.679428	0.245513	0.849419	1.09795	1	-0.0633818	0.69573	0.00370258	-0.0270354	0.209694	7
GRMZM2G080516	1.33304	0.773055	0.920123	1.20466	1	0.676945	0.005887	-0.114899	-0.0173788	0.392287	8
GRMZM2G143205	1.31048	1.11261	1.21005	1.28578	1	1.03137	-0.0421007	-0.247883	-0.117936	0.0586611	8
GRMZM2G064630	0.856124	0.994757	1.29579	1.1452	0.990339	0.6735	0.290039	-0.168452	-0.192635	-0.312578	8
GRMZM2G074373	1.26174	0.873321	0.971276	1.0026	0.990339	0.600367	-0.106364	0.0109411	-0.10424	0.18069	8
GRMZM2G173425	1.24055	1.2393	1.26245	1.31702	0.990339	1.09525	-0.0390766	-0.310939	-0.0952988	-0.100392	8
GRMZM2G398506	1.53605	0.739572	0.660865	1.18184	0.990339	0.625886	-0.217506	-0.0741549	0.139	0.664595	8
GRMZM2G475305	1.16346	1.39863	1.13767	0.892651	0.990339	0.841654	-0.362211	-0.0060996	-0.0977794	-0.371795	8
GRMZM2G046885	0.784617	0.383815	0.885926	1.28578	0.980912	0.177742	0.649016	-0.177587	0.0367618	0.243931	7
GRMZM2G350165	-0.0604807	0.383815	0.660865	0.673942	0.980912	-0.749832	0.817926	0.237026	0.167789	-0.590922	7
AC234155.1_FG002	0.541579	0.245513	-0.207608	-0.207608	0.970812	-1.39982	-0.305567	1.02778	0.358933	0.0290795	6
GRMZM2G041462	1.09342	1.29601	1.5084	0.673942	0.970812	0.810066	-0.261492	0.149586	-0.548657	-0.540885	8
GRMZM2G124011	0.91698	0.833147	-2	0.0128372	0.970812	-1.67895	-1.3862	0.838399	2.15492	0.555315	2
GRMZM2G086072	1.00945	1.14799	1.33925	1.28103	0.960471	0.919755	0.169137	-0.316906	-0.168621	-0.266379	8
GRMZM2G130854	1.29159	0.620136	0.679428	1.02036	0.960471	0.330985	-0.0730476	0.0244297	0.0560202	0.487941	8
GRMZM2G139535	0.0374265	0.421604	1.18724	0.993877	0.960471	-0.244152	1.072	-0.0476011	-0.177793	-0.604548	7
GRMZM2G037823	1.13672	0.954243	0.698101	0.945961	0.949878	0.37897	-0.207144	0.00176182	0.15257	0.0839703	8
GRMZM2G060265	0.82866	0.964731	0.318063	0.488551	0.949878	-0.232023	-0.382239	0.345084	0.365523	-0.205011	7
GRMZM2G086277	1.37475	0.954243	1.19312	1.44607	0.949878	1.03703	0.072308	-0.386747	-0.123548	0.282257	8
GRMZM2G106204	0.482874	0.456366	0.909021	0.613842	0.949878	-0.323325	0.430243	0.285223	-0.194936	-0.278193	7
GRMZM2G131961	1.06967	0.943495	0.0170333	0.956168	0.949878	-0.00763514	-0.372109	0.00941354	0.772578	0.253387	7
GRMZM2G148561	0.592177	0.187521	0.0170333	0.0899051	0.949878	-1.13729	-0.0728443	0.781465	0.249214	0.133603	6
GRMZM2G163200	0.0374265	0.571709	0.780317	0.936011	0.949878	-0.411318	0.81048	-0.0254236	0.203973	-0.602821	7
GRMZM2G109869	0.717671	0.910091	0.897627	1.28578	0.939519	0.395381	0.364393	-0.312065	0.203419	-0.200662	8
GRMZM2G129817	1.18241	0.833147	0.862131	0.993877	0.939519	0.446597	-0.0893335	-0.0254254	-0.0282623	0.173624	8
GRMZM2G438202	1.05346	0.383815	0.431364	1.28578	0.939519	0.0771681	0.294757	-0.177924	0.358363	0.616291	7
GRMZM2G026643	1.06183	1.00432	0.961421	1.30814	0.928396	0.679773	0.0967699	-0.327112	0.10292	0.01032	8
GRMZM2G069082	-0.187087	0.421604	-2	0.0899051	0.928396	-2.50486	-0.343689	0.710776	2.29014	-0.0624446	2
GRMZM2G089501	1.0187	0.994757	0.522444	0.568202	0.928396	0.0280947	-0.429647	0.268451	0.175461	-0.105735	7
GRMZM2G109354	1.15014	0.885926	1.4079	1.67624	0.928396	1.09517	0.461374	-0.60289	-0.192915	0.142499	8
GRMZM2G180328	1.07773	1.21085	0.874482	1.03703	0.928396	0.605505	-0.22059	-0.144326	0.128045	-0.181577	8
GRMZM2G407631	1	0.860338	0.596597	0.517196	0.928396	-0.0416032	-0.339969	0.328044	0.0461312	-0.062755	7
GRMZM2G010871	1.15014	0.421604	0.780317	0.692847	0.91698	-0.000252679	-0.0251112	0.262293	-0.229487	0.379867	7
GRMZM2G053298	0.513218	0.245513	0.0170333	0.634477	0.91698	-0.8774	0.240716	0.303966	0.511283	0.189455	6
GRMZM2G130442	1.06183	0.739572	0.09691	0.488551	0.91698	-0.345566	-0.495483	0.381179	0.415756	0.227185	7
GRMZM2G132868	1.22376	0.964731	1.01703	0.542825	0.91698	0.363042	-0.410911	0.287207	-0.337243	-0.0736368	7
GRMZM2G148087	0.33646	0.187521	0.619093	0.744293	0.91698	-0.641769	0.658729	0.193723	0.0477154	-0.0760206	7
GRMZM2G165972	1.08565	0.421604	1.02572	0.214844	0.91698	-0.168606	-0.169494	0.62725	-0.640571	0.10174	7
GRMZM2G001930	1.0187	0.517196	0.549003	1.0026	0.905796	0.0161791	0.102885	-0.0142146	0.169444	0.365649	7
GRMZM2G021095	-2	-2	0.359835	0.214844	0.905796	-3.533	3.21622	0.776563	-0.153206	-0.552085	4
GRMZM2G028492	1.28668	1.21085	1.36324	1.11193	0.905796	1.00315	-0.172719	-0.219671	-0.331195	-0.135802	8
GRMZM2G075562	1.58047	1.52634	0.862131	1.40603	0.905796	1.23629	-0.566241	-0.465482	0.279486	0.132801	8
GRMZM2G132367	0.416641	1.21669	0.220108	0.936011	0.905796	-0.170727	-0.0455845	-0.126124	0.81155	-0.572839	7
GRMZM2G005126	0.905796	0.954243	1.21005	1.13862	0.893762	0.582089	0.206883	-0.237233	-0.186676	-0.216866	8
GRMZM2G017145	0.416641	0.885926	1.05038	0.984527	0.893762	0.102357	0.44918	-0.142801	-0.0206314	-0.580126	8
GRMZM2G054615	1	1.06595	0.780317	0.591065	0.893762	0.179824	-0.376626	0.197416	-0.0293253	-0.24864	7
GRMZM2G126170	0.905796	0.833147	0.164353	0.311754	0.893762	-0.459427	-0.530844	0.467795	0.337324	-0.0493487	7
GRMZM2G137341	-0.187087	0.0413927	-0.376751	-0.0861861	0.893762	-1.98474	0.305123	0.836456	0.630682	-0.353403	6
GRMZM2G175543	0.61595	0.932981	0.951338	1.11893	0.893762	0.262361	0.325358	-0.236407	0.0949347	-0.372366	8
GRMZM2G115960	1.19479	0.873321	0.596597	0.965672	0.881385	0.292532	-0.250156	-0.0540848	0.180366	0.229625	8
GRMZM2G129247	0.939519	1.00432	0.920123	0.542825	0.881385	0.152284	-0.283885	0.225388	-0.186344	-0.314366	7
GRMZM2G132185	1.18865	1.17406	0.909021	1.58206	0.881385	0.935447	0.023544	-0.602751	0.276671	0.0940745	8
GRMZM2G179325	0.856124	0.984977	1.19893	1.38075	0.881385	0.687384	0.35076	-0.449327	-0.0542167	-0.204494	8
GRMZM2G312201	0.0374265	-2	0.80956	1.13226	0.881385	-1.65693	2.45312	0.198341	-0.640987	1.31997	5
GRMZM2G102938	1.02776	0.703291	0.596597	0.517196	0.868644	-0.138787	-0.289993	0.303147	-0.039619	0.0745075	7
GRMZM2G127857	0.482874	-0.356547	0.494155	1.43313	0.868644	-0.558701	1.21237	-0.284554	0.218892	0.6936	7
GRMZM2G181605	1.45469	1.18041	1.67015	0.727541	0.868644	1.01407	-0.403357	0.0617223	-0.837001	-0.185168	8
GRMZM2G351018	1.06967	0.245513	0.660865	0.843855	0.868644	-0.143049	0.162592	0.125473	-0.119506	0.52274	7
GRMZM2G056986	0.638489	1.14114	0.941014	1.13226	0.856124	0.364675	0.172214	-0.314667	0.159215	-0.497943	8
GRMZM2G079653	1.10072	1.02284	0.885926	0.613842	0.856124	0.261328	-0.389185	0.158501	-0.167555	-0.158432	7
GRMZM2G081919	1.00945	0.683947	0.494155	0.655138	0.856124	-0.144182	-0.226677	0.187376	0.10374	0.147263	7
GRMZM2G111906	0.451786	0.0413927	0.749736	0.517196	0.856124	-0.739034	0.555361	0.349506	-0.27038	0.0173791	7
GRMZM2G119999	0.482874	1.05767	0.0170333	0.214844	0.856124	-0.732904	-0.490979	0.437995	0.58525	-0.556478	7
GRMZM2G124476	1.08565	0.487138	0.318063	0.727541	0.856124	-0.253418	-0.178011	0.17593	0.20647	0.433301	7
GRMZM2G069146	0.292256	0.245513	0.09691	0.710117	0.842609	-0.962077	0.431899	0.154369	0.493507	-0.00197703	6
GRMZM2G350312	1.39041	1.14114	0.716003	0.892651	0.842609	0.544054	-0.56641	-0.0636594	0.0710475	0.140646	8
GRMZM2G050305	0.69897	1.04922	0.749736	1.43313	0.82866	0.40103	0.280901	-0.550722	0.402775	-0.227691	8
GRMZM2G153144	0.960471	0.974972	1.10346	1.27161	0.82866	0.606344	0.168666	-0.397179	-0.0680229	-0.112009	8
GRMZM2G416701	1.06183	0.756636	0.679428	0.517196	0.82866	-0.070701	-0.335686	0.258219	-0.120114	0.0379378	7
GRMZM2G421033	1.62521	1.16761	0.980912	0.311754	0.82866	0.507935	-0.992808	0.391621	-0.469741	0.0604959	7
GRMZM2G116638	1.21827	1.30535	1.47026	1.13226	0.814248	1.02963	-0.174391	-0.344551	-0.408353	-0.291777	8
GRMZM2G049159	1.18865	1.01368	1.39358	1.10483	0.800029	0.800355	-0.0245722	-0.286078	-0.450818	-0.0888207	8
GRMZM2G108959	1.0187	0.818885	1.15685	0.568202	0.800029	0.192981	-0.16963	0.163343	-0.501831	-0.180114	7
GRMZM2G111204	0.881385	0.804139	1.17522	0.936011	0.800029	0.313815	0.148652	-0.137729	-0.330099	-0.180187	8
GRMZM2G113060	-2	-0.356547	-0.376751	0.0128372	0.800029	-3.22494	1.82357	0.578975	0.924871	-1.57884	4
GRMZM2G167492	0.541579	0.663701	0.572872	1.44607	0.800029	0.0129107	0.56003	-0.529664	0.458628	-0.0213926	7
GRMZM2G180979	0.735599	0.517196	0.164353	0.311754	0.800029	-0.770195	-0.261637	0.421567	0.229439	0.0346033	6
GRMZM2G317450	0.541579	0.456366	-0.207608	0.568202	0.800029	-0.965021	-0.0672897	0.222771	0.696011	0.109458	6
GRMZM2G444748	0.842609	0.703291	0.764923	1.10483	0.800029	0.12047	0.196945	-0.245351	0.0819869	0.0415121	8
GRMZM2G058518	0.482874	0.517196	0.920123	-0.387216	0.784617	-0.912364	-0.238524	0.91544	-0.692709	-0.632881	7
GRMZM2G110153	0.61595	0.421604	0.318063	0.0128372	0.784617	-0.978386	-0.245509	0.645089	-0.0483613	-0.137535	6
GRMZM2G114444	1.09342	0.932981	0.897627	0.692847	0.784617	0.220981	-0.31187	0.0454163	-0.203105	-0.0797691	7
GRMZM2G317900	0.856124	1.29601	1.11025	1.26198	0.784617	0.687374	0.0257104	-0.494375	0.0365846	-0.440377	8
GRMZM2G069325	-2	-2	0.39794	0.843855	0.768638	-3.24868	3.52562	0.153347	0.0287108	-0.374439	4
GRMZM2G117851	0.868644	0.342423	0.0170333	0.158362	0.768638	-0.958887	-0.397276	0.560519	0.188605	0.274768	6
GRMZM2G129147	0.61595	0.596597	0.09691	0.354108	0.768638	-0.826098	-0.237834	0.33712	0.349352	-0.0913097	6
GRMZM2G144346	1.28668	0.620136	1.30038	0.214844	0.768638	0.110344	-0.402083	0.468095	-0.927646	0.0395102	7
GRMZM2G048295	0.378398	-0.180456	0.980912	1.55811	0.752048	-0.273695	1.35988	-0.543303	-0.12352	0.358801	7
GRMZM2G087032	1.41296	1.52634	1.08135	1.38075	0.752048	1.15685	-0.457253	-0.60682	0.0473514	-0.0889501	8
GRMZM2G089050	0.800029	0.596597	0.951338	1.10483	0.752048	0.110631	0.331818	-0.279929	-0.130154	0.0233278	8
GRMZM2G124421	0.990783	0.860338	1.18724	1.11193	0.752048	0.480568	0.121462	-0.320694	-0.2912	-0.0788075	8
GRMZM2G422644	0.893762	0.596597	1.28171	0.267172	0.752048	-0.116996	-0.0979308	0.381044	-0.810915	-0.256406	7
AC233933.1_FG001	0.113943	-0.356547	0.698101	0.214844	0.735599	-1.39132	0.791619	0.518516	-0.46461	-0.0577885	6
GRMZM2G063522	0.592177	0.245513	-0.0809219	0.214844	0.735599	-1.20458	-0.160674	0.480565	0.317924	0.157638	6
GRMZM2G064197	0.768638	0.296665	0.572872	0.856729	0.735599	-0.397966	0.263059	-0.0389644	-0.00501689	0.259123	7
GRMZM2G082343	0.113943	0.342423	-2	0.0128372	0.735599	-2.51779	-0.631126	0.6368	2.07552	0.225696	2
GRMZM2G087817	0.768638	-0.0555173	0.359835	0.591065	0.735599	-0.831703	0.255429	0.237822	-0.0522027	0.502214	7
GRMZM2G105317	0.679428	0.487138	0.920123	1.32552	0.735599	0.0788802	0.5892	-0.460437	-0.0220337	0.0771769	8
GRMZM2G142932	0.881385	0.642465	-0.0809219	-0.207608	0.735599	-1.06086	-0.840103	0.772193	0.200365	-0.0137497	6
GRMZM2G440529	1.38668	1.64048	1.07372	1.36959	0.735599	1.18213	-0.52362	-0.634716	0.0871738	-0.195677	8
AC206165.3_FG007	0.33646	-0.0555173	0.640481	-2	0.717671	-2.33764	-0.822393	2.22303	-1.33891	-0.743731	1
GRMZM2G060485	0.881385	0.910091	0.698101	1.30814	0.717671	0.280724	0.102998	-0.511165	0.255758	0.00589088	8
GRMZM2G073750	0.69897	0.120574	0.572872	0.83123	0.717671	-0.552146	0.395762	-0.0110875	-0.0674195	0.320049	7
GRMZM2G092363	0.451786	-0.356547	0.909021	0.0128372	0.717671	-1.20826	0.503993	0.685989	-0.827006	0.101491	6
GRMZM2G147623	0.513218	0.296665	0.795185	1.27646	0.717671	-0.214519	0.743426	-0.416462	0.0337995	0.0987243	7
GRMZM2G149940	0.752048	0.296665	0.39794	0.0128372	0.717671	-0.959966	-0.267145	0.615492	-0.222562	0.0432464	6
GRMZM2G174776	0.752048	0.187521	0.318063	0.936011	0.717671	-0.561101	0.293827	-0.0932445	0.214409	0.429055	7
GRMZM2G006752	0.905796	0.885926	0.971276	1.35005	0.69897	0.434397	0.206098	-0.562955	0.010006	-0.0296714	8
GRMZM2G063387	0.679428	0.974972	1.13767	0.936011	0.69897	0.213411	0.130865	-0.276056	-0.234724	-0.466061	7
GRMZM2G113742	1.27692	1.06595	1.13098	0.903633	0.69897	0.581616	-0.360549	-0.212414	-0.352632	-0.0311286	8
GRMZM2G324999	0.113943	-2	0.164353	0.673942	0.69897	-2.2866	1.85123	0.420335	-0.366258	1.44752	5
GRMZM2G001048	0.451786	-0.0555173	0.0170333	0.759668	0.679428	-1.12766	0.434676	0.035047	0.375551	0.391438	6
GRMZM2G051528	0.240549	-0.180456	-0.376751	-2	0.679428	-2.99753	-1.03094	2.23081	-0.474088	-0.412908	1
GRMZM2G089106	1.22376	0.596597	0.549003	-2	0.679428	-1.55982	-1.87996	2.15823	-1.26129	-0.434467	1
GRMZM2G463525	0.905796	0.545307	-0.376751	-0.0861861	0.679428	-1.21306	-0.851078	0.652601	0.452483	0.207695	6
GRMZM2G007063	0.881385	0.860338	0.749736	1.09795	0.659916	0.137626	0.00669379	-0.390515	0.0763384	-0.0389441	8
GRMZM2G045236	0.513218	-2	0.39794	0.634477	0.659916	-1.9807	1.61109	0.444919	-0.701291	1.70116	5
GRMZM2G125704	0.0374265	0.456366	-0.207608	0.789581	0.659916	-1.20938	0.349153	-0.124896	0.850997	-0.254392	6
GRMZM2G142751	0.893762	0.984977	0.951338	1.13226	0.659916	0.330638	0.00854283	-0.44384	-0.0477829	-0.17256	8
GRMZM2G154641	0.784617	1.16107	0.930949	0.945961	0.659916	0.248657	-0.133604	-0.336007	-0.0254903	-0.444048	8
GRMZM2G173124	1.3668	0.120574	1.11025	-0.387216	0.659916	-0.580811	-0.60533	0.943716	-1.25801	0.347133	7
GRMZM2G421212	0.541579	0.873321	0.698101	1.11193	0.659916	-0.0690417	0.226396	-0.432715	0.212609	-0.317241	7
GRMZM2G018254	-2	-2	0.522444	0.804139	0.638489	-3.27583	3.48872	0.0626621	-0.155075	-0.427621	4
GRMZM2G041818	0.679428	0.245513	-0.207608	-0.387216	0.638489	-1.59477	-0.644444	0.879662	0.104703	0.0875341	6
GRMZM2G055180	1.04493	-0.180456	0.596597	1.0835	0.638489	-0.404295	0.453031	-0.20056	-0.19626	0.902264	7
GRMZM2G060918	0.482874	-0.0555173	-0.0809219	0.880814	0.638489	-1.11669	0.431822	-0.0923435	0.490296	0.485276	6
GRMZM2G077002	0.990783	1.22814	0.909021	1.09061	0.638489	0.456431	-0.252256	-0.462297	0.0221925	-0.266597	8
GRMZM2G087955	-0.0604807	0.456366	-0.376751	-0.0861861	0.638489	-1.83397	-0.142017	0.544127	0.632031	-0.551116	6
GRMZM2G124540	0.513218	0.383815	1.66039	0.83123	0.638489	-0.00870332	0.690131	-0.176773	-0.93178	-0.375195	7
GRMZM2G009598	0.960471	0.456366	0.749736	1.23679	0.61595	0.025207	0.255014	-0.463763	-0.0380669	0.364364	7
GRMZM2G048136	1.11561	0.921686	0.164353	0.354108	0.61595	-0.419043	-0.824679	0.185035	0.216771	0.0741865	7
GRMZM2G070211	0.638489	0.120574	-0.0809219	0.804139	0.61595	-0.989814	0.164342	-0.068581	0.470375	0.465934	6
GRMZM2G096709	0.768638	0.517196	0.971276	0.744293	0.61595	-0.20457	0.146575	-0.108508	-0.383665	-0.0633954	7
GRMZM2G163418	0.856124	0.885926	0.359835	0.390935	0.61595	-0.466335	-0.537358	0.133133	0.10858	-0.171465	7
GRMZM2G174784	0.905796	0.773055	0.09691	0.692847	0.61595	-0.468409	-0.419781	-0.0740242	0.423331	0.128194	7
GRMZM2G175000	0.768638	0.642465	1.01703	1.39182	0.61595	0.231564	0.451761	-0.643289	-0.0986602	0.0279896	8
GRMZM2G427087	0.451786	-2	0.271842	0.727541	0.61595	-2.05377	1.64626	0.329513	-0.553406	1.71651	5
GRMZM2G472671	1	1.04922	1.05038	0.488551	0.61595	0.105891	-0.453894	0.0206172	-0.438883	-0.356732	7
GRMZM2G042756	-0.366532	0.383815	-2	-0.207608	0.592177	-2.9664	-0.507083	0.630417	2.04455	-0.282675	2
GRMZM2G095239	0.868644	1.02284	0.874482	0.804139	0.592177	0.0840666	-0.236224	-0.252604	-0.133461	-0.297963	8
GRMZM2G100794	0.950365	0.773055	0.80956	1.07591	0.592177	0.114577	-0.010299	-0.415307	-0.0614497	0.0568677	8
GRMZM2G153233	0.970812	1.07408	0.679428	1.10483	0.592177	0.230919	-0.232578	-0.484289	0.16412	-0.0949851	8
GRMZM2G162382	0.905796	0.545307	0.431364	0.311754	0.592177	-0.632665	-0.397796	0.23501	-0.127261	0.0718936	7
GRMZM2G171600	0.451786	0.954243	0.39794	0.843855	0.592177	-0.412257	-0.0388124	-0.295621	0.380891	-0.440131	7
GRMZM2G414805	0.842609	0.383815	0.780317	1.23172	0.592177	-0.0795354	0.377922	-0.480367	-0.0745721	0.305286	7
GRMZM2G445944	0.541579	0.642465	0.463893	0.984527	0.592177	-0.412726	0.18787	-0.34712	0.256669	-0.114608	7
GRMZM2G020805	0.482874	0.296665	-0.376751	0.267172	0.568202	-1.45313	-0.254374	0.276902	0.573843	0.134691	6
GRMZM2G027333	0.842609	0.873321	1.24748	0.744293	0.568202	0.137588	-0.0492794	-0.214624	-0.545182	-0.347834	7
GRMZM2G028054	0.679428	0.703291	0.971276	0.993877	0.568202	-0.0507786	0.217071	-0.389255	-0.210872	-0.199573	8
GRMZM2G033138	0.905796	-0.180456	0.318063	0.0128372	0.568202	-1.23921	-0.176266	0.577576	-0.414824	0.545091	6
GRMZM2G060290	-0.366532	0.120574	-0.207608	-0.387216	0.568202	-2.29555	0.129325	0.743533	0.278102	-0.713308	6
GRMZM2G102845	-0.187087	-0.0555173	0.359835	0.692847	0.568202	-1.41337	0.907149	-0.0805533	0.145069	-0.28304	6
GRMZM2G144744	0.842609	0.833147	0.271842	0.568202	0.568202	-0.476552	-0.445244	-0.0400324	0.22862	-0.0633327	7
GRMZM2G032258	0.905796	0.296665	0.897627	1.29929	0.541579	-0.0191436	0.441686	-0.562615	-0.215342	0.405366	7
GRMZM2G065896	1.08565	1.16107	1.17522	0.965672	0.541579	0.493278	-0.302147	-0.439468	-0.355198	-0.260486	8
GRMZM2G155662	0.990783	0.721811	0.640481	1.54045	0.541579	0.247439	0.177714	-0.811246	0.242543	0.322902	8
GRMZM2G169966	0.482874	-2	0.836324	0.613842	0.541579	-1.84821	1.71432	0.338023	-1.1426	1.52873	5
GRMZM2G171428	0.893762	0.0413927	-0.207608	0.267172	0.541579	-1.27765	-0.342218	0.328405	0.228897	0.616732	6
GRMZM2G052544	0.856124	0.910091	0.716003	1.05308	0.513218	0.0292486	-0.104604	-0.498381	0.0462395	-0.101574	8
GRMZM2G073805	-0.187087	0.0413927	0.885926	0.591065	0.513218	-1.17837	0.940756	-0.0821426	-0.356242	-0.551858	6
GRMZM2G085467	0.784617	0.873321	0.989895	1.13226	0.513218	0.151874	0.102131	-0.569053	-0.157512	-0.198299	8
GRMZM2G155217	0.482874	0.456366	0.733197	1.30384	0.513218	-0.275398	0.57628	-0.652545	0.0740144	-0.018127	7
GRMZM2G165272	1.15014	0.487138	1.14395	0.759668	0.513218	0.0399703	-0.0792176	-0.179879	-0.674277	0.232153	7
GRMZM2G170322	0.451786	1.08207	0.359835	1.10483	0.513218	-0.26754	-0.0146631	-0.594661	0.538128	-0.442751	7
GRMZM2G328438	0.451786	-2	0.09691	0.459392	0.513218	-2.34212	1.39358	0.45311	-0.559876	1.68893	5
GRMZM2G340177	-2	-2	0.885926	0.591065	0.513218	-3.27137	3.43456	0.106493	-0.624233	-0.609162	4
GRMZM2G368491	-2	0.120574	-2	-0.0861861	0.513218	-4.01434	0.824093	0.361583	2.3585	-1.44636	4
GRMZM2G380515	0.868644	0.120574	0.733197	1.11893	0.513218	-0.327559	0.405784	-0.414093	-0.211877	0.498764	7
GRMZM2G402862	-2	-2	-2	-2	0.513218	-6.13909	1.02241	2.23913	0.80061	-0.484357	1
GRMZM2G456960	0.752048	0.721811	-0.376751	-0.0861861	0.513218	-1.29851	-0.921241	0.457225	0.477074	-0.0539734	6
GRMZM2G052616	1.08565	0.642465	0.09691	0.727541	0.482874	-0.485342	-0.503286	-0.184015	0.294319	0.385354	7
GRMZM2G082227	0.482874	-0.180456	-0.376751	-2	0.482874	-2.96371	-1.28334	2.07362	-0.615893	-0.209035	1
GRMZM2G105266	0.679428	0.571709	0.961421	0.759668	0.482874	-0.295237	0.12461	-0.258847	-0.386048	-0.173008	7
GRMZM2G123246	0.768638	0.721811	1.05038	0.634477	0.482874	-0.188382	-0.0695156	-0.180289	-0.489477	-0.272621	7
GRMZM2G124037	-2	-2	-2	-2	0.482874	-6.15528	1.00949	2.21151	0.787524	-0.484749	1
GRMZM2G150262	0.592177	0.187521	0.795185	1.21564	0.482874	-0.383725	0.619992	-0.556235	-0.14976	0.223934	7
GRMZM2G013398	1.56785	1.51188	-0.207608	1.21564	0.451786	0.330168	-1.20119	-0.695586	0.946354	0.407396	7
GRMZM2G024530	0.768638	0.120574	-0.0809219	0.817565	0.451786	-0.995704	0.0114243	-0.21695	0.374811	0.578762	6
GRMZM2G073779	-0.0604807	-0.356547	0.463893	0.710117	0.451786	-1.49617	0.994995	-0.14011	-0.122038	0.014882	6
GRMZM2G081782	0.717671	0.487138	0.572872	1.3126	0.451786	-0.235128	0.320314	-0.694968	0.148597	0.212081	7
GRMZM2G090594	0.541579	0.120574	-2	-0.207608	0.451786	-2.65762	-1.04038	0.629199	1.68064	0.680774	2
GRMZM2G136887	-2	-0.356547	0.0170333	0.426511	0.451786	-2.98715	2.03843	-0.0764922	0.60655	-1.58206	4
GRMZM2G152319	1	0.756636	1.15045	1.48869	0.451786	0.455676	0.250487	-0.87209	-0.260939	0.127038	8
GRMZM2G171370	0.378398	0.703291	-2	0.542825	0.451786	-2.04649	-0.854433	-0.0788527	2.24525	0.345776	2
GRMZM2G422205	0.980912	0.383815	0.836324	1.02857	0.451786	-0.155833	0.125539	-0.436784	-0.306052	0.341708	7
GRMZM2G001426	-0.0604807	-0.356547	-0.0809219	-2	0.416641	-3.24986	-0.729701	1.98633	-0.838576	-0.638098	1
GRMZM2G023988	0.717671	0.120574	0.679428	1.09795	0.416641	-0.504266	0.440279	-0.497353	-0.179508	0.379555	7
GRMZM2G061101	0.292256	0.187521	0.596597	0.856729	0.416641	-0.885133	0.532649	-0.353827	-0.0885812	-0.0787822	7
GRMZM2G104342	-2	-0.0555173	-0.207608	0.0899051	0.416641	-3.14602	1.57792	0.112437	0.74581	-1.83313	4
GRMZM2G136266	0.659916	-2	0.431364	0.775246	0.416641	-1.93381	1.49589	0.124383	-0.808842	1.85524	5
GRMZM2G369472	0.113943	-2	-2	-2	0.416641	-4.98064	-0.490672	2.34048	0.261318	1.31503	1
GRMZM2G022499	0.61595	-0.356547	-2	0.0899051	0.378398	-2.74098	-0.667552	0.415883	1.59909	1.18127	2
GRMZM2G041415	-0.366532	0.120574	-2	-2	0.378398	-4.17981	-1.45159	1.89811	1.07966	-0.639317	1
GRMZM2G045431	-0.0604807	0.545307	0.0170333	1.02036	0.378398	-1.13081	0.448041	-0.594166	0.684718	-0.407065	6
GRMZM2G100318	0.513218	0.860338	1.12418	0.789581	0.378398	-0.197637	0.0921651	-0.446827	-0.424873	-0.568581	7
GRMZM2G163843	-0.366532	0.120574	0.220108	0.634477	0.378398	-1.62912	0.766184	-0.249408	0.263691	-0.540138	6
GRMZM2G180452	0.814248	-0.180456	0.271842	-0.387216	0.378398	-1.63151	-0.434447	0.714257	-0.608957	0.357512	6
GRMZM2G030744	0.592177	0.860338	0.980912	0.0128372	0.33646	-0.665485	-0.466457	0.140322	-0.673982	-0.692964	7
GRMZM2G036966	0.659916	-0.180456	-0.0809219	-0.0861861	0.33646	-1.76078	-0.29079	0.434583	-0.14664	0.428819	6
GRMZM2G060057	1.35449	0.383815	1.00817	0.426511	0.33646	-0.239246	-0.467216	-0.0373457	-0.859034	0.420758	7
GRMZM2G145041	0.541579	0.517196	0.961421	-0.207608	0.33646	-1.00027	-0.355141	0.369628	-0.857903	-0.547059	7
GRMZM2G160838	0.679428	0.0413927	-0.0809219	-0.0861861	0.33646	-1.63492	-0.438203	0.398192	-0.0757293	0.283848	6
GRMZM2G179802	0.69897	0.0413927	-0.207608	0.634477	0.33646	-1.30121	-0.0864414	-0.166094	0.346781	0.559974	6
GRMZM2G181030	1.11561	1.02284	-0.0809219	0.214844	0.33646	-0.716114	-1.16395	0.0305361	0.28714	0.0321495	7
GRMZM2G414252	0.416641	0.964731	-0.376751	1.42991	0.33646	-0.644468	-0.0531983	-0.974009	1.22489	-0.0573738	7
GRMZM2G419239	0.980912	1.11261	0.698101	0.158362	0.33646	-0.378932	-0.900101	0.0249627	-0.365486	-0.411765	7
GRMZM2G027309	-0.366532	-0.180456	0.463893	0.591065	0.292256	-1.72942	0.966737	-0.248851	-0.110868	-0.412371	6
GRMZM2G044902	0.91698	-2	0.09691	1.12548	0.292256	-1.8358	1.3518	-0.23293	-0.473649	2.28509	5
GRMZM2G071977	0.752048	0.818885	0.749736	0.214844	0.292256	-0.628609	-0.533497	-0.0314221	-0.451708	-0.392491	7
GRMZM2G092409	1.07773	0.545307	0.09691	-0.387216	0.292256	-1.24089	-1.1499	0.539786	-0.306135	0.107574	6
GRMZM2G098784	0.0374265	0.571709	0.780317	1.01157	0.292256	-0.721626	0.573242	-0.683664	-0.0465968	-0.588308	7
GRMZM2G123900	0.240549	0.642465	0.164353	0.775246	0.292256	-1.01066	0.0531496	-0.472836	0.372155	-0.34378	6
GRMZM2G145554	-0.187087	0.187521	-0.376751	0.759668	0.292256	-1.7756	0.438669	-0.404803	0.790596	-0.210116	6
GRMZM2G159032	-0.366532	-0.356547	0.09691	0.817565	0.292256	-1.88633	1.08024	-0.386933	0.253306	-0.0989896	6
GRMZM2G171852	0.451786	1.05767	0.220108	0.993877	0.292256	-0.529115	-0.202594	-0.699772	0.509861	-0.417373	7
GRMZM2G400489	0.378398	0.120574	0.0170333	0.727541	0.292256	-1.3025	0.196611	-0.328764	0.271764	0.185888	6
GRMZM2G437460	0.659916	-0.0555173	-0.207608	0.542825	0.292256	-1.4465	-0.0713665	-0.120703	0.263886	0.568826	6
GRMZM2G164735	0.61595	0.245513	0.522444	0.856729	0.240549	-0.801748	0.172942	-0.492916	-0.155281	0.175898	7
GRMZM2G414844	0.592177	0.739572	-0.207608	0.517196	0.240549	-1.11561	-0.540308	-0.290248	0.51694	-0.0764737	7
GRMZM2G438438	0.638489	0.873321	0.874482	0.692847	0.240549	-0.372408	-0.198292	-0.479539	-0.330423	-0.423516	7
GRMZM2G000171	-2	-0.356547	0.39794	0.214844	0.181844	-3.05023	1.92921	-0.165948	0.0601824	-1.77056	4
GRMZM2G125653	0.0374265	-0.0555173	-2	0.390935	0.181844	-2.8596	-0.359954	-0.104528	1.8845	0.558323	2
GRMZM2G166230	0.482874	0.456366	0.909021	0.426511	0.181844	-0.833829	-0.00246703	-0.265672	-0.607979	-0.345131	7
AC187157.4_FG005	0.541579	0.187521	0.549003	-2	0.113943	-2.46351	-1.39888	1.65283	-1.48378	-0.724872	1
GRMZM2G042895	-0.187087	0.120574	-0.376751	1.3296	0.113943	-1.59907	0.725044	-1.00615	0.93993	0.00983977	6
GRMZM2G119823	0.292256	1.87442	-2	2.40391	0.113943	-0.670481	-0.593613	-2.06668	3.33156	-0.0184591	2
GRMZM2G124495	0.240549	0.683947	1.10346	0.655138	0.113943	-0.66885	0.193129	-0.574705	-0.575141	-0.710138	7
EF517601.1_FG010	0.451786	-0.0555173	-2	-0.207608	0.0374265	-3.02115	-1.048	0.27432	1.46317	0.727204	2
GRMZM2G013612	0.679428	-0.0555173	0.549003	-2	0.0374265	-2.55108	-1.38082	1.63731	-1.63194	-0.431416	1
GRMZM2G016637	-2	-0.180456	0.271842	0.426511	0.0374265	-2.98697	1.83961	-0.491312	0.26204	-1.79633	4
GRMZM2G065829	0.541579	0.383815	0.849419	-0.207608	0.0374265	-1.28604	-0.438784	0.123674	-0.933015	-0.418311	7
GRMZM2G100727	-0.366532	0.571709	0.733197	0.0128372	0.0374265	-1.64964	0.1665	-0.160809	-0.456001	-1.22479	6
GRMZM2G176489	0.113943	-2	0.359835	0.613842	0.0374265	-2.57197	1.59997	-0.139931	-0.850986	1.3588	5
GRMZM2G409974	0.181844	0.642465	-2	0.517196	0.0374265	-2.42532	-0.871721	-0.442842	2.08094	0.209508	2
GRMZM2G433591	0.814248	0.245513	0.09691	0.710117	0.0374265	-1.09295	-0.274293	-0.531702	0.02341	0.432259	6
GRMZM2G045748	0.451786	0.596597	-2	-0.207608	-0.0604807	-2.73628	-1.48305	0.0731096	1.64289	0.25095	2
GRMZM2G069408	-0.366532	-2	-0.0809219	0.634477	-0.0604807	-3.11345	1.75962	-0.275502	-0.380573	1.09408	5
GRMZM2G074645	0.33646	0.721811	0.494155	1.02857	-0.0604807	-0.79824	0.039858	-1.00881	0.0429508	-0.351717	7
GRMZM2G076272	0.416641	0.703291	0.0170333	0.311754	-0.0604807	-1.39104	-0.566503	-0.417835	0.127312	-0.337103	7
GRMZM2G111146	0.768638	1.11992	0.271842	0.568202	-0.0604807	-0.706115	-0.834321	-0.668121	0.0725295	-0.343332	7
GRMZM2G143640	-2	-0.0555173	0.39794	-0.387216	-0.0604807	-3.34747	1.30444	0.0377295	-0.204909	-2.17622	4
GRMZM2G156977	-0.0604807	-0.356547	0.463893	1.02036	-0.0604807	-1.60279	0.952172	-0.851596	-0.207391	0.102712	6
GRMZM2G158117	0.416641	0.974972	0.220108	0.311754	-0.0604807	-1.14678	-0.663629	-0.470467	0.0398534	-0.599275	7
GRMZM2G177220	0.513218	0.964731	1.26245	0.804139	-0.0604807	-0.299352	-0.103934	-0.879744	-0.694747	-0.689623	7
GRMZM2G025989	-0.0604807	-0.180456	0.39794	-2	-0.187087	-3.2362	-0.935471	1.39263	-1.46326	-0.925737	1
GRMZM2G029850	0.378398	1.07408	0.0170333	0.158362	-0.187087	-1.37124	-0.904071	-0.478961	0.140897	-0.688085	7
GRMZM2G048582	0.69897	0.898176	0.640481	0.426511	-0.187087	-0.815881	-0.66477	-0.650206	-0.429651	-0.402624	7
GRMZM2G118047	1.16346	1.74989	-0.376751	1.63889	-0.187087	0.0218287	-1.15168	-1.68382	1.18184	0.0637188	7
GRMZM2G122846	-2	-0.180456	0.463893	-2	-0.187087	-4.31263	0.436731	1.21707	-1.06511	-2.59868	4
GRMZM2G123119	-0.0604807	-2	-0.207608	0.459392	-0.187087	-3.16469	1.35209	-0.221214	-0.47147	1.33995	5
GRMZM2G139284	0.113943	0.456366	0.09691	-2	-0.187087	-2.96103	-1.54004	1.30755	-1.02087	-1.14572	1
GRMZM2G158328	-0.0604807	0.383815	-2	1.26198	-0.187087	-2.41728	-0.221885	-1.2132	2.27855	0.415317	2
GRMZM2G159134	0.568202	0.187521	0.660865	0.759668	-0.187087	-1.06865	0.0498404	-0.803722	-0.513233	0.098583	7
GRMZM2G320827	0.541579	0.487138	0.862131	0.710117	-0.187087	-0.852742	-0.07418	-0.824313	-0.604963	-0.221126	7
GRMZM2G332294	0.679428	0.620136	-0.0809219	0.267172	-0.187087	-1.42521	-0.810596	-0.457135	0.0498616	-0.0368909	7
GRMZM2G475984	0.292256	-2	0.494155	-0.0861861	-0.187087	-2.89725	1.02904	0.2212	-1.41464	1.25218	5
GRMZM2G478417	0.679428	0.517196	-0.207608	-0.387216	-0.187087	-1.89486	-1.15973	0.0815956	-0.15884	-0.121011	6
GRMZM2G076896	0.638489	0.818885	-0.207608	-2	-0.366532	-2.7248	-2.30047	1.13777	-0.828553	-0.868893	1
GRMZM2G081930	-2	0.120574	0.463893	-0.0861861	-0.366532	-3.22426	1.25965	-0.51099	-0.203864	-2.23767	4
GRMZM2G089244	-2	0.642465	0.318063	0.710117	-0.366532	-2.60107	1.34662	-1.22598	0.450876	-2.32925	4
GRMZM2G099461	-0.187087	0.0413927	0.716003	-2	-0.366532	-3.12714	-0.952955	1.17056	-1.71713	-1.29817	1
GRMZM2G112629	-0.187087	-2	-2	0.692847	-0.366532	-4.1237	0.90646	-0.528113	1.171	1.86824	3
GRMZM2G134260	-2	0.487138	-0.207608	0.459392	-0.366532	-3.08483	1.1259	-0.985725	0.754209	-2.12603	4
GRMZM2G136369	0.181844	0.187521	0.220108	0.634477	-0.366532	-1.67814	0.0268822	-0.889789	-0.16385	-0.131415	7
AC155434.2_FG006	0.0374265	-2	0.572872	-0.387216	-2	-4.13204	0.290693	-1.21587	-2.33769	0.895163	3
GRMZM2G003489	1.04493	-2	-2	-2	-2	-5.73731	-2.16756	0.224428	-0.999962	2.07685	3
GRMZM2G031983	0.0374265	0.421604	-2	-2	-2	-5.06211	-2.92682	-0.282065	0.061388	-0.545191	3
GRMZM2G033356	0.0374265	-0.356547	0.220108	0.390935	-2	-3.04458	-0.377181	-2.10328	-1.12582	0.0466442	3
GRMZM2G037128	-0.0604807	0.487138	-2	0.214844	-2	-3.894	-1.64727	-2.05308	1.07443	-0.00209846	3
GRMZM2G049378	1.41647	0.860338	-2	-2	-2	-4.04596	-4.15173	-0.23403	-0.113935	0.309902	3
GRMZM2G049695	0.482874	0.0413927	-0.207608	-0.387216	-2	-3.22072	-1.5075	-1.50415	-1.05628	0.0347363	3
GRMZM2G057386	0.378398	0.773055	-0.376751	0.542825	-2	-2.48893	-1.40646	-2.36961	-0.226462	-0.250528	3
GRMZM2G076602	0.416641	0.0413927	-2	0.267172	-2	-3.82321	-1.68105	-1.9751	0.833272	0.744912	3
GRMZM2G081816	0.638489	-0.180456	0.596597	-0.207608	-2	-2.73871	-1.11621	-1.61754	-1.80246	0.128979	3
GRMZM2G091201	1.07773	1.22246	-2	0.158362	-2	-2.89273	-2.9153	-2.03294	1.03207	0.414632	3
GRMZM2G101350	0.82866	0.383815	0.494155	-0.0861861	-2	-2.32527	-1.55412	-1.79052	-1.51137	-0.0506509	3
GRMZM2G106026	-2	-2	0.220108	0.673942	-2	-4.90827	2.19274	-2.22689	-1.08187	-0.405601	3
GRMZM2G110541	0.960471	0.885926	0.0170333	0.267172	-2	-2.04426	-1.90608	-2.13047	-0.7944	-0.0455044	3
GRMZM2G121753	1.58535	1.25551	-0.376751	-0.0861861	-2	-1.88672	-2.89317	-1.84722	-0.621214	0.234647	3
GRMZM2G151407	-0.0604807	-0.356547	0.0170333	0.459392	-2	-3.16764	-0.337105	-2.16024	-0.892939	0.0483711	3
GRMZM2G157722	0.482874	-2	0.271842	-2	-2	-4.89768	-1.02932	0.107807	-2.88048	0.878933	1
GRMZM2G162840	0.416641	-2	-2	-0.387216	-2	-5.23021	-0.819202	-1.10683	-0.14741	2.03263	3
GRMZM2G164341	0.638489	0.663701	0.431364	-2	-2	-3.35003	-2.69207	-0.340833	-2.15189	-0.97921	1
GRMZM2G305362	-0.0604807	0.885926	-0.207608	0.789581	-2	-2.46272	-0.973976	-2.62831	-0.126779	-0.685003	3
GRMZM2G313078	0.0374265	-2	0.619093	0.214844	-2	-3.78486	0.645921	-1.69319	-2.11559	1.0638	3
GRMZM2G381441	0.0374265	-2	0.318063	0.710117	-2	-3.67258	0.826678	-2.07595	-1.63249	1.30986	3
GRMZM2G421256	0.842609	1.01368	-0.376751	1.53275	-2	-1.56684	-1.31575	-3.15202	0.178665	0.27096	3
GRMZM2G457562	0.800029	0.342423	1.42862	0.843855	-2	-1.38556	-0.676733	-2.5485	-1.9403	-0.0575829	3

## Sheet: Table D
Table D in S1 File: The summary of important KEGG pathways influenced by B. zeicola infection
CPvsCK_UP
#	Pathway	DEGs with pathway annotation (1473)	All genes with pathway annotation (19742)	Pvalue	Qvalue	Pathway ID
1	Spliceosome	70 (4.75%)	472 (2.39%)	2.39133e-08	2.77394e-06	ko03040
2	Photosynthesis - antenna proteins	10 (0.68%)	30 (0.15%)	3.89949e-05	0.0022617	ko00196
3	Protein processing in endoplasmic reticulum	66 (4.48%)	560 (2.84%)	0.000145258	0.00561664	ko04141
4	Circadian rhythm - plant	32 (2.17%)	230 (1.17%)	0.000473542	0.0137327	ko04712
5	Protein export	15 (1.02%)	99 (0.5%)	0.00650744	0.150973	ko03060
6	Aminoacyl-tRNA biosynthesis	15 (1.02%)	102 (0.52%)	0.00855933	0.16548	ko00970
7	Non-homologous end-joining	5 (0.34%)	19 (0.1%)	0.0110376	0.176721	ko03450
8	RNA degradation	31 (2.1%)	272 (1.38%)	0.0121877	0.176721	ko03018
9	mRNA surveillance pathway	34 (2.31%)	333 (1.69%)	0.0388778	0.45636	ko03015
10	Lysine degradation	9 (0.61%)	62 (0.31%)	0.0395908	0.45636	ko00310
11	Nitrogen metabolism	12 (0.81%)	94 (0.48%)	0.0466423	0.45636	ko00910
12	Pyruvate metabolism	17 (1.15%)	147 (0.74%)	0.0472097	0.45636	ko00620
13	Histidine metabolism	5 (0.34%)	29 (0.15%)	0.0609775	0.524324	ko00340
14	Glycerolipid metabolism	14 (0.95%)	120 (0.61%)	0.0632805	0.524324	ko00561
15	Porphyrin and chlorophyll metabolism	11 (0.75%)	95 (0.48%)	0.0960306	0.709338	ko00860
16	N-Glycan biosynthesis	9 (0.61%)	74 (0.37%)	0.0987641	0.709338	ko00510
17	Ribosome	60 (4.07%)	686 (3.47%)	0.11101	0.709338	ko03010
18	Arginine and proline metabolism	14 (0.95%)	132 (0.67%)	0.115469	0.709338	ko00330
19	Lysine biosynthesis	5 (0.34%)	35 (0.18%)	0.116185	0.709338	ko00300
20	Endocytosis	25 (1.7%)	263 (1.33%)	0.126268	0.709935	ko04144
21	Sphingolipid metabolism	10 (0.68%)	90 (0.46%)	0.133003	0.709935	ko00600
22	Tropane, piperidine and pyridine alkaloid biosynthesis	5 (0.34%)	37 (0.19%)	0.138512	0.709935	ko00960
23	Carbon fixation in photosynthetic organisms	14 (0.95%)	138 (0.7%)	0.148916	0.709935	ko00710
24	Phosphatidylinositol signaling system	16 (1.09%)	163 (0.83%)	0.158229	0.709935	ko04070
25	Peroxisome	16 (1.09%)	164 (0.83%)	0.163967	0.709935	ko04146
26	Folate biosynthesis	4 (0.27%)	29 (0.15%)	0.166915	0.709935	ko00790
27	C5-Branched dibasic acid metabolism	2 (0.14%)	10 (0.05%)	0.168163	0.709935	ko00660
28	Ubiquitin mediated proteolysis	33 (2.24%)	372 (1.88%)	0.171364	0.709935	ko04120
29	Tryptophan metabolism	10 (0.68%)	96 (0.49%)	0.178186	0.712743	ko00380
30	Inositol phosphate metabolism	14 (0.95%)	144 (0.73%)	0.186988	0.715313	ko00562
31	Phagosome	24 (1.63%)	266 (1.35%)	0.192831	0.715313	ko04145
32	Isoquinoline alkaloid biosynthesis	5 (0.34%)	42 (0.21%)	0.201418	0.715313	ko00950
33	Taurine and hypotaurine metabolism	3 (0.2%)	21 (0.11%)	0.203494	0.715313	ko00430
34	Glycosaminoglycan degradation	5 (0.34%)	44 (0.22%)	0.228893	0.780931	ko00531
35	Purine metabolism	37 (2.51%)	441 (2.23%)	0.250431	0.8293	ko00230
36	Riboflavin metabolism	5 (0.34%)	46 (0.23%)	0.257369	0.8293	ko00740
37	Glutathione metabolism	14 (0.95%)	157 (0.8%)	0.28284	0.86214	ko00480
38	Ascorbate and aldarate metabolism	10 (0.68%)	108 (0.55%)	0.285541	0.86214	ko00053
39	beta-Alanine metabolism	7 (0.48%)	72 (0.36%)	0.289857	0.86214	ko00410
40	Valine, leucine and isoleucine degradation	8 (0.54%)	87 (0.44%)	0.322756	0.925928	ko00280
41	One carbon pool by folate	3 (0.2%)	27 (0.14%)	0.327268	0.925928	ko00670
42	Basal transcription factors	9 (0.61%)	101 (0.51%)	0.340168	0.939511	ko03022
43	Ribosome biogenesis in eukaryotes	21 (1.43%)	256 (1.3%)	0.357862	0.965394	ko03008
44	Tyrosine metabolism	7 (0.48%)	80 (0.41%)	0.388404	0.999999	ko00350
45	Other types of O-glycan biosynthesis	2 (0.14%)	20 (0.1%)	0.446036	0.999999	ko00514
46	Sulfur relay system	2 (0.14%)	20 (0.1%)	0.446036	0.999999	ko04122
47	Ubiquinone and other terpenoid-quinone biosynthesis	7 (0.48%)	86 (0.44%)	0.46297	0.999999	ko00130
48	Sulfur metabolism	4 (0.27%)	47 (0.24%)	0.469164	0.999999	ko00920
49	Natural killer cell mediated cytotoxicity	6 (0.41%)	74 (0.37%)	0.478325	0.999999	ko04650
50	Glycolysis / Gluconeogenesis	18 (1.22%)	234 (1.19%)	0.482031	0.999999	ko00010
51	Nicotinate and nicotinamide metabolism	2 (0.14%)	22 (0.11%)	0.496374	0.999999	ko00760
52	Fructose and mannose metabolism	11 (0.75%)	143 (0.72%)	0.503586	0.999999	ko00051
53	Fatty acid metabolism	6 (0.41%)	76 (0.38%)	0.504646	0.999999	ko00071
54	Proteasome	10 (0.68%)	132 (0.67%)	0.527557	0.999999	ko03050
55	Amino sugar and nucleotide sugar metabolism	21 (1.43%)	286 (1.45%)	0.563448	0.999999	ko00520
56	Circadian rhythm - mammal	4 (0.27%)	53 (0.27%)	0.565161	0.999999	ko04710
57	Regulation of autophagy	9 (0.61%)	126 (0.64%)	0.603301	0.999999	ko04140
58	Glycerophospholipid metabolism	16 (1.09%)	225 (1.14%)	0.616517	0.999999	ko00564
59	Glycine, serine and threonine metabolism	10 (0.68%)	144 (0.73%)	0.639535	0.999999	ko00260
60	Terpenoid backbone biosynthesis	7 (0.48%)	102 (0.52%)	0.645718	0.999999	ko00900
61	Arachidonic acid metabolism	2 (0.14%)	29 (0.15%)	0.647916	0.999999	ko00590
62	Propanoate metabolism	4 (0.27%)	59 (0.3%)	0.650774	0.999999	ko00640
63	RNA transport	37 (2.51%)	523 (2.65%)	0.657847	0.999999	ko03013
64	Phenylalanine, tyrosine and tryptophan biosynthesis	6 (0.41%)	90 (0.46%)	0.671182	0.999999	ko00400
65	Glyoxylate and dicarboxylate metabolism	8 (0.54%)	121 (0.61%)	0.689294	0.999999	ko00630
66	Alanine, aspartate and glutamate metabolism	7 (0.48%)	109 (0.55%)	0.713045	0.999999	ko00250
67	Cysteine and methionine metabolism	9 (0.61%)	141 (0.71%)	0.733371	0.999999	ko00270
68	Selenocompound metabolism	2 (0.14%)	35 (0.18%)	0.746978	0.999999	ko00450
69	Citrate cycle (TCA cycle)	7 (0.48%)	114 (0.58%)	0.755537	0.999999	ko00020
70	Sesquiterpenoid and triterpenoid biosynthesis	2 (0.14%)	36 (0.18%)	0.760939	0.999999	ko00909
71	Galactose metabolism	9 (0.61%)	145 (0.73%)	0.762673	0.999999	ko00052
72	Glycosphingolipid biosynthesis - globo series	1 (0.07%)	20 (0.1%)	0.788098	0.999999	ko00603
73	RNA polymerase	13 (0.88%)	215 (1.09%)	0.821259	0.999999	ko03020
74	Base excision repair	6 (0.41%)	109 (0.55%)	0.831846	0.999999	ko03410
75	Monoterpenoid biosynthesis	1 (0.07%)	23 (0.12%)	0.832122	0.999999	ko00902
76	Valine, leucine and isoleucine biosynthesis	2 (0.14%)	45 (0.23%)	0.859057	0.999999	ko00290
77	Glycosphingolipid biosynthesis - ganglio series	1 (0.07%)	26 (0.13%)	0.867004	0.999999	ko00604
78	Vitamin B6 metabolism	1 (0.07%)	26 (0.13%)	0.867004	0.999999	ko00750
79	Oxidative phosphorylation	23 (1.56%)	378 (1.91%)	0.872135	0.999999	ko00190
80	Glycosylphosphatidylinositol(GPI)-anchor biosynthesis	11 (0.75%)	196 (0.99%)	0.873038	0.999999	ko00563
81	Steroid biosynthesis	6 (0.41%)	117 (0.59%)	0.87733	0.999999	ko00100
82	ABC transporters	13 (0.88%)	229 (1.16%)	0.880225	0.999999	ko02010
83	Carotenoid biosynthesis	11 (0.75%)	200 (1.01%)	0.888294	0.999999	ko00906
84	Cyanoamino acid metabolism	7 (0.48%)	136 (0.69%)	0.889078	0.999999	ko00460
85	Limonene and pinene degradation	7 (0.48%)	138 (0.7%)	0.897404	0.999999	ko00903
86	DNA replication	10 (0.68%)	191 (0.97%)	0.911622	0.999999	ko03030
87	Pyrimidine metabolism	24 (1.63%)	410 (2.08%)	0.91492	0.999999	ko00240
88	Fatty acid elongation	2 (0.14%)	54 (0.27%)	0.918972	0.999999	ko00062
89	Cutin, suberine and wax biosynthesis	5 (0.34%)	110 (0.56%)	0.920396	0.999999	ko00073
90	alpha-Linolenic acid metabolism	5 (0.34%)	112 (0.57%)	0.927428	0.999999	ko00592
91	Linoleic acid metabolism	1 (0.07%)	34 (0.17%)	0.928549	0.999999	ko00591
92	Pentose phosphate pathway	3 (0.2%)	77 (0.39%)	0.933421	0.999999	ko00030
93	Brassinosteroid biosynthesis	2 (0.14%)	59 (0.3%)	0.940926	0.999999	ko00905
94	Butanoate metabolism	2 (0.14%)	60 (0.3%)	0.944578	0.999999	ko00650
95	Starch and sucrose metabolism	25 (1.7%)	445 (2.25%)	0.948681	0.999999	ko00500
96	Other glycan degradation	7 (0.48%)	156 (0.79%)	0.95116	0.999999	ko00511
97	Photosynthesis	7 (0.48%)	159 (0.81%)	0.957122	0.999999	ko00195
98	Fatty acid biosynthesis	2 (0.14%)	65 (0.33%)	0.959834	0.999999	ko00061
99	Ether lipid metabolism	2 (0.14%)	65 (0.33%)	0.959834	0.999999	ko00565
100	Homologous recombination	8 (0.54%)	184 (0.93%)	0.968841	0.999999	ko03440
101	Pantothenate and CoA biosynthesis	1 (0.07%)	46 (0.23%)	0.971878	0.999999	ko00770
102	Nucleotide excision repair	10 (0.68%)	228 (1.15%)	0.978535	0.999999	ko03420
103	Pentose and glucuronate interconversions	7 (0.48%)	184 (0.93%)	0.986377	0.999999	ko00040
104	Flavonoid biosynthesis	10 (0.68%)	240 (1.22%)	0.987045	0.999999	ko00941
105	SNARE interactions in vesicular transport	2 (0.14%)	88 (0.45%)	0.991296	0.999999	ko04130
106	Plant-pathogen interaction	80 (5.43%)	1362 (6.9%)	0.992479	0.999999	ko04626
107	Mismatch repair	4 (0.27%)	150 (0.76%)	0.996755	0.999999	ko03430
108	Biosynthesis of unsaturated fatty acids	1 (0.07%)	79 (0.4%)	0.997842	0.999999	ko01040
109	Stilbenoid, diarylheptanoid and gingerol biosynthesis	8 (0.54%)	242 (1.23%)	0.997988	0.999999	ko00945
110	Diterpenoid biosynthesis	1 (0.07%)	99 (0.5%)	0.999546	0.999999	ko00904
111	Metabolic pathways	281 (19.08%)	4437 (22.47%)	0.999572	0.999999	ko01100
112	Phenylalanine metabolism	6 (0.41%)	243 (1.23%)	0.999812	0.999999	ko00360
113	Zeatin biosynthesis	2 (0.14%)	147 (0.74%)	0.999861	0.999999	ko00908
114	Biosynthesis of secondary metabolites	131 (8.89%)	2425 (12.28%)	0.999992	0.999999	ko01110
115	Plant hormone signal transduction	61 (4.14%)	1315 (6.66%)	0.999993	0.999999	ko04075
116	Phenylpropanoid biosynthesis	10 (0.68%)	433 (2.19%)	0.999999	0.999999	ko00940
117	Metabolic pathways	11 (1%)	378 (1.91%)	0.995265	0.999995	ko00190
118	One carbon pool by folate	6 (0.55%)	256 (1.3%)	0.99631	0.999995	ko03008
119	Circadian rhythm - mammal	1 (0.09%)	109 (0.55%)	0.998102	0.999995	ko03410
120	Lipoic acid metabolism	3 (0.27%)	184 (0.93%)	0.998213	0.999995	ko03440
121	Carotenoid biosynthesis	3 (0.27%)	266 (1.35%)	0.999969	0.999995	ko04145
122	Glycosaminoglycan degradation	43 (3.91%)	1362 (6.9%)	0.999995	0.999995	ko04626
PPvsCK_UP
#	Pathway	DEGs with pathway annotation (1956)	All genes with pathway annotation (19742)	Pvalue	Qvalue	Pathway ID
1	Carbon fixation in photosynthetic organisms	29 (1.48%)	138 (0.7%)	7.31276e-05	0.0048815	ko00710
2	Photosynthesis	32 (1.64%)	159 (0.81%)	7.6874e-05	0.0048815	ko00195
3	Circadian rhythm - plant	40 (2.04%)	230 (1.17%)	0.00030391	0.0112268	ko04712
4	Aminoacyl-tRNA biosynthesis	22 (1.12%)	102 (0.52%)	0.0003536	0.0112268	ko00970
5	Spliceosome	69 (3.53%)	472 (2.39%)	0.000648989	0.0164843	ko03040
6	Protein export	19 (0.97%)	99 (0.5%)	0.00360762	0.0658497	ko03060
7	One carbon pool by folate	8 (0.41%)	27 (0.14%)	0.00362951	0.0658497	ko00670
8	Porphyrin and chlorophyll metabolism	18 (0.92%)	95 (0.48%)	0.00521877	0.0828479	ko00860
9	Non-homologous end-joining	6 (0.31%)	19 (0.1%)	0.00818516	0.115502	ko03450
10	Pyruvate metabolism	24 (1.23%)	147 (0.74%)	0.00990344	0.125774	ko00620
11	Glycerolipid metabolism	20 (1.02%)	120 (0.61%)	0.0141106	0.151532	ko00561
12	Glycerophospholipid metabolism	33 (1.69%)	225 (1.14%)	0.014318	0.151532	ko00564
13	Pentose phosphate pathway	14 (0.72%)	77 (0.39%)	0.0181392	0.177206	ko00030
14	Arginine and proline metabolism	21 (1.07%)	132 (0.67%)	0.0198341	0.179923	ko00330
15	Fructose and mannose metabolism	22 (1.12%)	143 (0.72%)	0.0247621	0.198729	ko00051
16	Biotin metabolism	3 (0.15%)	7 (0.04%)	0.0250368	0.198729	ko00780
17	Cyanoamino acid metabolism	21 (1.07%)	136 (0.69%)	0.0267998	0.20021	ko00460
18	Riboflavin metabolism	9 (0.46%)	46 (0.23%)	0.0343702	0.242501	ko00740
19	Linoleic acid metabolism	7 (0.36%)	34 (0.17%)	0.0460061	0.307515	ko00591
20	Nitrogen metabolism	14 (0.72%)	94 (0.48%)	0.0792396	0.503171	ko00910
21	Glycolysis / Gluconeogenesis	30 (1.53%)	234 (1.19%)	0.0857002	0.508088	ko00010
22	Peroxisome	22 (1.12%)	164 (0.83%)	0.0880152	0.508088	ko04146
23	Lysine biosynthesis	6 (0.31%)	35 (0.18%)	0.127255	0.69631	ko00300
24	Butanoate metabolism	9 (0.46%)	60 (0.3%)	0.135678	0.69631	ko00650
25	Ubiquinone and other terpenoid-quinone biosynthesis	12 (0.61%)	86 (0.44%)	0.141329	0.69631	ko00130
26	Glyoxylate and dicarboxylate metabolism	16 (0.82%)	121 (0.61%)	0.142552	0.69631	ko00630
27	Valine, leucine and isoleucine degradation	12 (0.61%)	87 (0.44%)	0.150072	0.698315	ko00280
28	Folate biosynthesis	5 (0.26%)	29 (0.15%)	0.153959	0.698315	ko00790
29	Sulfur metabolism	7 (0.36%)	47 (0.24%)	0.179539	0.771604	ko00920
30	Carotenoid biosynthesis	24 (1.23%)	200 (1.01%)	0.188231	0.771604	ko00906
31	Caffeine metabolism	1 (0.05%)	2 (0.01%)	0.188344	0.771604	ko00232
32	Metabolic pathways	455 (23.26%)	4437 (22.47%)	0.197397	0.78342	ko01100
33	Terpenoid backbone biosynthesis	13 (0.66%)	102 (0.52%)	0.208242	0.801417	ko00900
34	Lipoic acid metabolism	2 (0.1%)	9 (0.05%)	0.221969	0.821806	ko00785
35	RNA degradation	31 (1.58%)	272 (1.38%)	0.230152	0.821806	ko03018
36	Isoquinoline alkaloid biosynthesis	6 (0.31%)	42 (0.21%)	0.232953	0.821806	ko00950
37	Vitamin B6 metabolism	4 (0.2%)	26 (0.13%)	0.253566	0.855843	ko00750
38	C5-Branched dibasic acid metabolism	2 (0.1%)	10 (0.05%)	0.260321	0.855843	ko00660
39	Selenocompound metabolism	5 (0.26%)	35 (0.18%)	0.262818	0.855843	ko00450
40	alpha-Linolenic acid metabolism	13 (0.66%)	112 (0.57%)	0.316167	0.95289	ko00592
41	Other types of O-glycan biosynthesis	3 (0.15%)	20 (0.1%)	0.317801	0.95289	ko00514
42	Sulfur relay system	3 (0.15%)	20 (0.1%)	0.317801	0.95289	ko04122
43	Histidine metabolism	4 (0.2%)	29 (0.15%)	0.322632	0.95289	ko00340
44	Galactose metabolism	16 (0.82%)	145 (0.73%)	0.363484	1	ko00052
45	Propanoate metabolism	7 (0.36%)	59 (0.3%)	0.367376	1	ko00640
46	Brassinosteroid biosynthesis	7 (0.36%)	59 (0.3%)	0.367376	1	ko00905
47	Nicotinate and nicotinamide metabolism	3 (0.15%)	22 (0.11%)	0.374216	1	ko00760
48	Ascorbate and aldarate metabolism	12 (0.61%)	108 (0.55%)	0.382866	1	ko00053
49	Ribosome biogenesis in eukaryotes	27 (1.38%)	256 (1.3%)	0.395526	1	ko03008
50	Thiamine metabolism	2 (0.1%)	14 (0.07%)	0.410662	1	ko00730
51	Protein processing in endoplasmic reticulum	57 (2.91%)	560 (2.84%)	0.435063	1	ko04141
52	Glycosaminoglycan degradation	5 (0.26%)	44 (0.22%)	0.444622	1	ko00531
53	Glycine, serine and threonine metabolism	15 (0.77%)	144 (0.73%)	0.459352	1	ko00260
54	Valine, leucine and isoleucine biosynthesis	5 (0.26%)	45 (0.23%)	0.464604	1	ko00290
55	Ether lipid metabolism	7 (0.36%)	65 (0.33%)	0.467702	1	ko00565
56	Tryptophan metabolism	10 (0.51%)	96 (0.49%)	0.483249	1	ko00380
57	Sesquiterpenoid and triterpenoid biosynthesis	4 (0.2%)	36 (0.18%)	0.484108	1	ko00909
58	Glutathione metabolism	16 (0.82%)	157 (0.8%)	0.491718	1	ko00480
59	Purine metabolism	44 (2.25%)	441 (2.23%)	0.504205	1	ko00230
60	Limonene and pinene degradation	14 (0.72%)	138 (0.7%)	0.50453	1	ko00903
61	Tropane, piperidine and pyridine alkaloid biosynthesis	4 (0.2%)	37 (0.19%)	0.506122	1	ko00960
62	mRNA surveillance pathway	33 (1.69%)	333 (1.69%)	0.526844	1	ko03015
63	Starch and sucrose metabolism	44 (2.25%)	445 (2.25%)	0.529586	1	ko00500
64	Tyrosine metabolism	8 (0.41%)	80 (0.41%)	0.543794	1	ko00350
65	Synthesis and degradation of ketone bodies	2 (0.1%)	18 (0.09%)	0.544569	1	ko00072
66	Basal transcription factors	10 (0.51%)	101 (0.51%)	0.549854	1	ko03022
67	Proteasome	13 (0.66%)	132 (0.67%)	0.552055	1	ko03050
68	Arachidonic acid metabolism	3 (0.15%)	29 (0.15%)	0.558624	1	ko00590
69	Inositol phosphate metabolism	14 (0.72%)	144 (0.73%)	0.570983	1	ko00562
70	beta-Alanine metabolism	7 (0.36%)	72 (0.36%)	0.578993	1	ko00410
71	Photosynthesis - antenna proteins	3 (0.15%)	30 (0.15%)	0.582248	1	ko00196
72	Lysine degradation	6 (0.31%)	62 (0.31%)	0.586654	1	ko00310
73	N-Glycan biosynthesis	7 (0.36%)	74 (0.37%)	0.608694	1	ko00510
74	Circadian rhythm - mammal	5 (0.26%)	53 (0.27%)	0.613587	1	ko04710
75	Taurine and hypotaurine metabolism	2 (0.1%)	21 (0.11%)	0.630155	1	ko00430
76	Fatty acid metabolism	7 (0.36%)	76 (0.38%)	0.637243	1	ko00071
77	Phagosome	25 (1.28%)	266 (1.35%)	0.640529	1	ko04145
78	Alanine, aspartate and glutamate metabolism	10 (0.51%)	109 (0.55%)	0.648538	1	ko00250
79	Ubiquitin mediated proteolysis	35 (1.79%)	372 (1.88%)	0.653196	1	ko04120
80	Phosphatidylinositol signaling system	15 (0.77%)	163 (0.83%)	0.657418	1	ko04070
81	Phenylalanine, tyrosine and tryptophan biosynthesis	8 (0.41%)	90 (0.46%)	0.678815	1	ko00400
82	Monoterpenoid biosynthesis	2 (0.1%)	23 (0.12%)	0.679905	1	ko00902
83	Anthocyanin biosynthesis	1 (0.05%)	12 (0.06%)	0.714184	1	ko00942
84	Regulation of autophagy	11 (0.56%)	126 (0.64%)	0.71464	1	ko04140
85	Glucosinolate biosynthesis	2 (0.1%)	25 (0.13%)	0.724045	1	ko00966
86	Steroid biosynthesis	10 (0.51%)	117 (0.59%)	0.733958	1	ko00100
87	Biosynthesis of secondary metabolites	232 (11.86%)	2425 (12.28%)	0.736199	1	ko01110
88	Cysteine and methionine metabolism	12 (0.61%)	141 (0.71%)	0.751513	1	ko00270
89	Fatty acid elongation	4 (0.2%)	54 (0.27%)	0.795841	1	ko00062
90	Oxidative phosphorylation	33 (1.69%)	378 (1.91%)	0.803774	1	ko00190
91	RNA transport	46 (2.35%)	523 (2.65%)	0.825166	1	ko03013
92	Other glycan degradation	12 (0.61%)	156 (0.79%)	0.858074	1	ko00511
93	Ribosome	60 (3.07%)	686 (3.47%)	0.865525	1	ko03010
94	Flavone and flavonol biosynthesis	10 (0.51%)	134 (0.68%)	0.865828	1	ko00944
95	Natural killer cell mediated cytotoxicity	5 (0.26%)	74 (0.37%)	0.869067	1	ko04650
96	Benzoxazinoid biosynthesis	6 (0.31%)	87 (0.44%)	0.872984	1	ko00402
97	Glycosphingolipid biosynthesis - globo series	1 (0.05%)	20 (0.1%)	0.87604	1	ko00603
98	Flavonoid biosynthesis	19 (0.97%)	240 (1.22%)	0.876746	1	ko00941
99	ABC transporters	18 (0.92%)	229 (1.16%)	0.878327	1	ko02010
100	Amino sugar and nucleotide sugar metabolism	23 (1.18%)	286 (1.45%)	0.879974	1	ko00520
101	Homologous recombination	14 (0.72%)	184 (0.93%)	0.882668	1	ko03440
102	Citrate cycle (TCA cycle)	8 (0.41%)	114 (0.58%)	0.88821	1	ko00020
103	Isoflavonoid biosynthesis	7 (0.36%)	104 (0.53%)	0.900662	1	ko00943
104	Endocytosis	20 (1.02%)	263 (1.33%)	0.91777	1	ko04144
105	Base excision repair	7 (0.36%)	109 (0.55%)	0.924179	1	ko03410
106	Zeatin biosynthesis	10 (0.51%)	147 (0.74%)	0.926261	1	ko00908
107	Glycosylphosphatidylinositol(GPI)-anchor biosynthesis	14 (0.72%)	196 (0.99%)	0.92812	1	ko00563
108	Glycosphingolipid biosynthesis - ganglio series	1 (0.05%)	26 (0.13%)	0.933766	1	ko00604
109	Pyrimidine metabolism	32 (1.64%)	410 (2.08%)	0.940191	1	ko00240
110	RNA polymerase	15 (0.77%)	215 (1.09%)	0.946736	1	ko03020
111	DNA replication	13 (0.66%)	191 (0.97%)	0.947447	1	ko03030
112	Pantothenate and CoA biosynthesis	2 (0.1%)	46 (0.23%)	0.950294	1	ko00770
113	Sphingolipid metabolism	5 (0.26%)	90 (0.46%)	0.951136	1	ko00600
114	Pentose and glucuronate interconversions	12 (0.61%)	184 (0.93%)	0.959196	1	ko00040
115	Biosynthesis of unsaturated fatty acids	4 (0.2%)	79 (0.4%)	0.960239	1	ko01040
116	Fatty acid biosynthesis	3 (0.15%)	65 (0.33%)	0.962448	1	ko00061
117	Stilbenoid, diarylheptanoid and gingerol biosynthesis	16 (0.82%)	242 (1.23%)	0.972411	1	ko00945
118	Indole alkaloid biosynthesis	1 (0.05%)	37 (0.19%)	0.97902	1	ko00901
119	SNARE interactions in vesicular transport	4 (0.2%)	88 (0.45%)	0.979317	1	ko04130
120	Mismatch repair	8 (0.41%)	150 (0.76%)	0.984981	1	ko03430
121	Phenylpropanoid biosynthesis	30 (1.53%)	433 (2.19%)	0.98846	1	ko00940
122	Nucleotide excision repair	12 (0.61%)	228 (1.15%)	0.99621	1	ko03420
123	Diterpenoid biosynthesis	3 (0.15%)	99 (0.5%)	0.997736	1	ko00904
124	Cutin, suberine and wax biosynthesis	3 (0.15%)	110 (0.56%)	0.999133	1	ko00073
125	Phenylalanine metabolism	11 (0.56%)	243 (1.23%)	0.999383	1	ko00360
126	Plant hormone signal transduction	86 (4.4%)	1315 (6.66%)	0.999997	1	ko04075
127	Plant-pathogen interaction	85 (4.35%)	1362 (6.9%)	1	1	ko04626
IPvsCK_up
#	Pathway	DEGs with pathway annotation (1475)	All genes with pathway annotation (19742)	Pvalue	Qvalue	Pathway ID
1	Circadian rhythm - plant	44 (2.98%)	230 (1.17%)	6.26188e-09	7.6395e-07	ko04712
2	Photosynthesis - antenna proteins	13 (0.88%)	30 (0.15%)	7.69794e-08	4.69575e-06	ko00196
3	Porphyrin and chlorophyll metabolism	16 (1.08%)	95 (0.48%)	0.00171915	0.069912	ko00860
4	Fructose and mannose metabolism	20 (1.36%)	143 (0.72%)	0.00484019	0.130895	ko00051
5	Peroxisome	22 (1.49%)	164 (0.83%)	0.00536457	0.130895	ko04146
6	Glycerolipid metabolism	17 (1.15%)	120 (0.61%)	0.00787586	0.160142	ko00561
7	Protein processing in endoplasmic reticulum	57 (3.86%)	560 (2.84%)	0.010668	0.185927	ko04141
8	Valine, leucine and isoleucine degradation	13 (0.88%)	87 (0.44%)	0.012271	0.187133	ko00280
9	Glycerophospholipid metabolism	26 (1.76%)	225 (1.14%)	0.0176491	0.239244	ko00564
10	Galactose metabolism	18 (1.22%)	145 (0.73%)	0.0230233	0.280884	ko00052
11	Photosynthesis	19 (1.29%)	159 (0.81%)	0.0283904	0.289084	ko00195
12	Carbon fixation in photosynthetic organisms	17 (1.15%)	138 (0.7%)	0.0284345	0.289084	ko00710
13	Vitamin B6 metabolism	5 (0.34%)	26 (0.13%)	0.0407499	0.382422	ko00750
14	Pyruvate metabolism	17 (1.15%)	147 (0.74%)	0.0477083	0.406972	ko00620
15	Spliceosome	45 (3.05%)	472 (2.39%)	0.0546373	0.406972	ko03040
16	Ubiquinone and other terpenoid-quinone biosynthesis	11 (0.75%)	86 (0.44%)	0.0550136	0.406972	ko00130
17	Endocytosis	27 (1.83%)	263 (1.33%)	0.0577965	0.406972	ko04144
18	Pentose phosphate pathway	10 (0.68%)	77 (0.39%)	0.060045	0.406972	ko00030
19	Inositol phosphate metabolism	16 (1.08%)	144 (0.73%)	0.0716036	0.459771	ko00562
20	Thiamine metabolism	3 (0.2%)	14 (0.07%)	0.0815223	0.483075	ko00730
21	Cyanoamino acid metabolism	15 (1.02%)	136 (0.69%)	0.0831523	0.483075	ko00460
22	Isoquinoline alkaloid biosynthesis	6 (0.41%)	42 (0.21%)	0.0901968	0.500182	ko00950
23	Linoleic acid metabolism	5 (0.34%)	34 (0.17%)	0.106178	0.545456	ko00591
24	Glycosaminoglycan degradation	6 (0.41%)	44 (0.22%)	0.107303	0.545456	ko00531
25	Arginine and proline metabolism	14 (0.95%)	132 (0.67%)	0.116387	0.563256	ko00330
26	Protein export	11 (0.75%)	99 (0.5%)	0.120038	0.563256	ko03060
27	Riboflavin metabolism	6 (0.41%)	46 (0.23%)	0.12595	0.569108	ko00740
28	One carbon pool by folate	4 (0.27%)	27 (0.14%)	0.138703	0.584986	ko00670
29	Tropane, piperidine and pyridine alkaloid biosynthesis	5 (0.34%)	37 (0.19%)	0.139084	0.584986	ko00960
30	Caffeine metabolism	1 (0.07%)	2 (0.01%)	0.143849	0.584986	ko00232
31	Phosphatidylinositol signaling system	16 (1.08%)	163 (0.83%)	0.159479	0.619209	ko04070
32	Nitrogen metabolism	10 (0.68%)	94 (0.48%)	0.163372	0.619209	ko00910
33	Histidine metabolism	4 (0.27%)	29 (0.15%)	0.167491	0.619209	ko00340
34	Ubiquitin mediated proteolysis	33 (2.24%)	372 (1.88%)	0.173333	0.62196	ko04120
35	Lysine degradation	7 (0.47%)	62 (0.31%)	0.178677	0.622819	ko00310
36	Ether lipid metabolism	7 (0.47%)	65 (0.33%)	0.210364	0.7129	ko00565
37	Glycolysis / Gluconeogenesis	21 (1.42%)	234 (1.19%)	0.220676	0.723339	ko00010
38	Terpenoid backbone biosynthesis	10 (0.68%)	102 (0.52%)	0.23069	0.723339	ko00900
39	Regulation of autophagy	12 (0.81%)	126 (0.64%)	0.231685	0.723339	ko04140
40	Metabolic pathways	343 (23.25%)	4437 (22.47%)	0.23716	0.723339	ko01100
41	Selenocompound metabolism	4 (0.27%)	35 (0.18%)	0.263721	0.779296	ko00450
42	Propanoate metabolism	6 (0.41%)	59 (0.3%)	0.277233	0.779296	ko00640
43	Glutathione metabolism	14 (0.95%)	157 (0.8%)	0.284528	0.779296	ko00480
44	Butanoate metabolism	6 (0.41%)	60 (0.3%)	0.290395	0.779296	ko00650
45	beta-Alanine metabolism	7 (0.47%)	72 (0.36%)	0.291026	0.779296	ko00410
46	Glyoxylate and dicarboxylate metabolism	11 (0.75%)	121 (0.61%)	0.293833	0.779296	ko00630
47	Natural killer cell mediated cytotoxicity	7 (0.47%)	74 (0.37%)	0.315307	0.818457	ko04650
48	Fatty acid metabolism	7 (0.47%)	76 (0.38%)	0.33993	0.849436	ko00071
49	Phagosome	22 (1.49%)	266 (1.35%)	0.341167	0.849436	ko04145
50	Folate biosynthesis	3 (0.2%)	29 (0.15%)	0.370012	0.90283	ko00790
51	Tyrosine metabolism	7 (0.47%)	80 (0.41%)	0.38976	0.932367	ko00350
52	Ascorbate and aldarate metabolism	9 (0.61%)	108 (0.55%)	0.417405	0.934173	ko00053
53	Biotin metabolism	1 (0.07%)	7 (0.04%)	0.419376	0.934173	ko00780
54	Tryptophan metabolism	8 (0.54%)	96 (0.49%)	0.427954	0.934173	ko00380
55	Valine, leucine and isoleucine biosynthesis	4 (0.27%)	45 (0.23%)	0.436464	0.934173	ko00290
56	Other types of O-glycan biosynthesis	2 (0.14%)	20 (0.1%)	0.446747	0.934173	ko00514
57	Pantothenate and CoA biosynthesis	4 (0.27%)	46 (0.23%)	0.453435	0.934173	ko00770
58	Brassinosteroid biosynthesis	5 (0.34%)	59 (0.3%)	0.453475	0.934173	ko00905
59	Sulfur metabolism	4 (0.27%)	47 (0.24%)	0.470235	0.934173	ko00920
60	N-Glycan biosynthesis	6 (0.41%)	74 (0.37%)	0.479662	0.934173	ko00510
61	Basal transcription factors	8 (0.54%)	101 (0.51%)	0.485372	0.934173	ko03022
62	SNARE interactions in vesicular transport	7 (0.47%)	88 (0.45%)	0.48889	0.934173	ko04130
63	Lysine biosynthesis	3 (0.2%)	35 (0.18%)	0.491419	0.934173	ko00300
64	Aminoacyl-tRNA biosynthesis	8 (0.54%)	102 (0.52%)	0.496691	0.934173	ko00970
65	Lipoic acid metabolism	1 (0.07%)	9 (0.05%)	0.502926	0.934173	ko00785
66	Sesquiterpenoid and triterpenoid biosynthesis	3 (0.2%)	36 (0.18%)	0.510573	0.934173	ko00909
67	Sphingolipid metabolism	7 (0.47%)	90 (0.46%)	0.513029	0.934173	ko00600
68	Carotenoid biosynthesis	15 (1.02%)	200 (1.01%)	0.532728	0.952745	ko00906
69	C5-Branched dibasic acid metabolism	1 (0.07%)	10 (0.05%)	0.540081	0.952745	ko00660
70	Ribosome biogenesis in eukaryotes	19 (1.29%)	256 (1.3%)	0.546657	0.952745	ko03008
71	Circadian rhythm - mammal	4 (0.27%)	53 (0.27%)	0.566264	0.960618	ko04710
72	Glucosinolate biosynthesis	2 (0.14%)	25 (0.13%)	0.566922	0.960618	ko00966
73	Fatty acid elongation	4 (0.27%)	54 (0.27%)	0.58132	0.964214	ko00062
74	Purine metabolism	32 (2.17%)	441 (2.23%)	0.595616	0.964214	ko00230
75	Anthocyanin biosynthesis	1 (0.07%)	12 (0.06%)	0.606273	0.964214	ko00942
76	Glycosylphosphatidylinositol(GPI)-anchor biosynthesis	14 (0.95%)	196 (0.99%)	0.609199	0.964214	ko00563
77	Biosynthesis of secondary metabolites	178 (12.07%)	2425 (12.28%)	0.616193	0.964214	ko01110
78	Starch and sucrose metabolism	32 (2.17%)	445 (2.25%)	0.616464	0.964214	ko00500
79	Pyrimidine metabolism	29 (1.97%)	410 (2.08%)	0.649095	0.99495	ko00240
80	Steroid biosynthesis	8 (0.54%)	117 (0.59%)	0.654016	0.99495	ko00100
81	Proteasome	9 (0.61%)	132 (0.67%)	0.660582	0.99495	ko03050
82	Limonene and pinene degradation	9 (0.61%)	138 (0.7%)	0.711376	1	ko00903
83	Biosynthesis of unsaturated fatty acids	5 (0.34%)	79 (0.4%)	0.712401	1	ko01040
84	Amino sugar and nucleotide sugar metabolism	19 (1.29%)	286 (1.45%)	0.736122	1	ko00520
85	Other glycan degradation	10 (0.68%)	156 (0.79%)	0.737	1	ko00511
86	Glycine, serine and threonine metabolism	9 (0.61%)	144 (0.73%)	0.756981	1	ko00260
87	Diterpenoid biosynthesis	6 (0.41%)	99 (0.5%)	0.758253	1	ko00904
88	Glycosphingolipid biosynthesis - globo series	1 (0.07%)	20 (0.1%)	0.788562	1	ko00603
89	Isoflavonoid biosynthesis	6 (0.41%)	104 (0.53%)	0.798177	1	ko00943
90	Flavonoid biosynthesis	15 (1.02%)	240 (1.22%)	0.79911	1	ko00941
91	Nicotinate and nicotinamide metabolism	1 (0.07%)	22 (0.11%)	0.819006	1	ko00760
92	mRNA surveillance pathway	21 (1.42%)	333 (1.69%)	0.82042	1	ko03015
93	Alanine, aspartate and glutamate metabolism	6 (0.41%)	109 (0.55%)	0.83281	1	ko00250
94	Cysteine and methionine metabolism	8 (0.54%)	141 (0.71%)	0.835423	1	ko00270
95	Citrate cycle (TCA cycle)	6 (0.41%)	114 (0.58%)	0.862505	1	ko00020
96	Glycosphingolipid biosynthesis - ganglio series	1 (0.07%)	26 (0.13%)	0.867383	1	ko00604
97	Fatty acid biosynthesis	3 (0.2%)	65 (0.33%)	0.873117	1	ko00061
98	RNA polymerase	12 (0.81%)	215 (1.09%)	0.886839	1	ko03020
99	Homologous recombination	10 (0.68%)	184 (0.93%)	0.888579	1	ko03440
100	Arachidonic acid metabolism	1 (0.07%)	29 (0.15%)	0.894977	1	ko00590
101	Phenylalanine, tyrosine and tryptophan biosynthesis	4 (0.27%)	90 (0.46%)	0.911748	1	ko00400
102	alpha-Linolenic acid metabolism	5 (0.34%)	112 (0.57%)	0.927949	1	ko00592
103	RNA transport	31 (2.1%)	523 (2.65%)	0.929747	1	ko03013
104	Phenylpropanoid biosynthesis	25 (1.69%)	433 (2.19%)	0.93103	1	ko00940
105	Pentose and glucuronate interconversions	9 (0.61%)	184 (0.93%)	0.938008	1	ko00040
106	Indole alkaloid biosynthesis	1 (0.07%)	37 (0.19%)	0.943632	1	ko00901
107	RNA degradation	14 (0.95%)	272 (1.38%)	0.949906	1	ko03018
108	Benzoxazinoid biosynthesis	3 (0.2%)	87 (0.44%)	0.962554	1	ko00402
109	Oxidative phosphorylation	20 (1.36%)	378 (1.91%)	0.96334	1	ko00190
110	Mismatch repair	6 (0.41%)	150 (0.76%)	0.971873	1	ko03430
111	ABC transporters	10 (0.68%)	229 (1.16%)	0.979671	1	ko02010
112	Zeatin biosynthesis	5 (0.34%)	147 (0.74%)	0.987555	1	ko00908
113	Stilbenoid, diarylheptanoid and gingerol biosynthesis	10 (0.68%)	242 (1.23%)	0.988284	1	ko00945
114	DNA replication	7 (0.47%)	191 (0.97%)	0.990417	1	ko03030
115	Cutin, suberine and wax biosynthesis	3 (0.2%)	110 (0.56%)	0.990582	1	ko00073
116	Flavone and flavonol biosynthesis	4 (0.27%)	134 (0.68%)	0.99179	1	ko00944
117	Plant hormone signal transduction	76 (5.15%)	1315 (6.66%)	0.994556	1	ko04075
118	Plant-pathogen interaction	77 (5.22%)	1362 (6.9%)	0.997373	1	ko04626
119	Base excision repair	2 (0.14%)	109 (0.55%)	0.997971	1	ko03410
120	Phenylalanine metabolism	8 (0.54%)	243 (1.23%)	0.99812	1	ko00360
121	Nucleotide excision repair	5 (0.34%)	228 (1.15%)	0.999887	1	ko03420
122	Ribosome	16 (1.08%)	686 (3.47%)	1	1	ko03010
DPvsCK_UP
#	Pathway	DEGs with pathway annotation (1100)	All genes with pathway annotation (19742)	Pvalue	Qvalue	Pathway ID
1	Carbon fixation in photosynthetic organisms	27 (2.45%)	138 (0.7%)	9.39483e-09	1.14617e-06	ko00710
2	Photosynthesis	26 (2.36%)	159 (0.81%)	7.27714e-07	4.43905e-05	ko00195
3	Nitrogen metabolism	17 (1.55%)	94 (0.48%)	1.5278e-05	0.000621305	ko00910
4	Ubiquitin mediated proteolysis	33 (3%)	372 (1.88%)	0.00578585	0.152834	ko04120
5	Glyoxylate and dicarboxylate metabolism	14 (1.27%)	121 (0.61%)	0.00745616	0.152834	ko00630
6	Ubiquinone and other terpenoid-quinone biosynthesis	11 (1%)	86 (0.44%)	0.00810437	0.152834	ko00130
7	Circadian rhythm - plant	22 (2%)	230 (1.17%)	0.00961636	0.152834	ko04712
8	Starch and sucrose metabolism	37 (3.36%)	445 (2.25%)	0.0100219	0.152834	ko00500
9	Protein processing in endoplasmic reticulum	44 (4%)	560 (2.84%)	0.013763	0.186565	ko04141
10	Porphyrin and chlorophyll metabolism	11 (1%)	95 (0.48%)	0.016494	0.201227	ko00860
11	Cyanoamino acid metabolism	14 (1.27%)	136 (0.69%)	0.0195288	0.216592	ko00460
12	Pentose phosphate pathway	9 (0.82%)	77 (0.39%)	0.0270096	0.26902	ko00030
13	Galactose metabolism	14 (1.27%)	145 (0.73%)	0.0317759	0.26902	ko00052
14	Tyrosine metabolism	9 (0.82%)	80 (0.41%)	0.0335523	0.26902	ko00350
15	Pyruvate metabolism	14 (1.27%)	147 (0.74%)	0.0351231	0.26902	ko00620
16	Spliceosome	36 (3.27%)	472 (2.39%)	0.0352814	0.26902	ko03040
17	Metabolic pathways	271 (24.64%)	4437 (22.47%)	0.0428324	0.307385	ko01100
18	One carbon pool by folate	4 (0.36%)	27 (0.14%)	0.0606107	0.410806	ko00670
19	Circadian rhythm - mammal	6 (0.55%)	53 (0.27%)	0.0732399	0.470278	ko04710
20	Lipoic acid metabolism	2 (0.18%)	9 (0.05%)	0.0860509	0.503225	ko00785
21	Carotenoid biosynthesis	16 (1.45%)	200 (1.01%)	0.0931754	0.503225	ko00906
22	Glycosaminoglycan degradation	5 (0.45%)	44 (0.22%)	0.0963947	0.503225	ko00531
23	Fructose and mannose metabolism	12 (1.09%)	143 (0.72%)	0.102604	0.503225	ko00051
24	C5-Branched dibasic acid metabolism	2 (0.18%)	10 (0.05%)	0.103711	0.503225	ko00660
25	Pathway	5 (0.45%)	45 (0.23%)	0.103748	0.503225	ko00290
26	Carbon fixation in photosynthetic organisms	6 (0.55%)	59 (0.3%)	0.109363	0.503225	ko00905
27	Photosynthesis	5 (0.45%)	46 (0.23%)	0.111369	0.503225	ko00740
28	Nitrogen metabolism	5 (0.45%)	47 (0.24%)	0.119253	0.519602	ko00920
29	Ubiquitin mediated proteolysis	17 (1.55%)	225 (1.14%)	0.125368	0.527412	ko00564
30	Glyoxylate and dicarboxylate metabolism	147 (13.36%)	2425 (12.28%)	0.141306	0.556837	ko01110
31	Ubiquinone and other terpenoid-quinone biosynthesis	2 (0.18%)	12 (0.06%)	0.141491	0.556837	ko00942
32	Circadian rhythm - plant	9 (0.82%)	109 (0.55%)	0.153927	0.586847	ko00250
33	Starch and sucrose metabolism	3 (0.27%)	26 (0.13%)	0.174247	0.644186	ko00750
34	Protein processing in endoplasmic reticulum	2 (0.18%)	14 (0.07%)	0.18161	0.651658	ko00730
35	Porphyrin and chlorophyll metabolism	17 (1.55%)	243 (1.23%)	0.198621	0.659182	ko00360
36	Cyanoamino acid metabolism	10 (0.91%)	132 (0.67%)	0.201268	0.659182	ko00330
37	Pentose phosphate pathway	4 (0.36%)	42 (0.21%)	0.204699	0.659182	ko00950
38	Galactose metabolism	8 (0.73%)	102 (0.52%)	0.208247	0.659182	ko00970
39	Tyrosine metabolism	7 (0.64%)	87 (0.44%)	0.210722	0.659182	ko00280
40	Pyruvate metabolism	3 (0.27%)	29 (0.15%)	0.217672	0.663901	ko00340
41	Spliceosome	16 (1.45%)	234 (1.19%)	0.233605	0.695117	ko00010
42	Metabolic pathways	11 (1%)	157 (0.8%)	0.259743	0.75449	ko00480
43	One carbon pool by folate	3 (0.27%)	35 (0.18%)	0.309341	0.848556	ko00450
44	Circadian rhythm - mammal	3 (0.27%)	35 (0.18%)	0.309341	0.848556	ko00300
45	Lipoic acid metabolism	3 (0.27%)	36 (0.18%)	0.324874	0.848556	ko00909
46	Carotenoid biosynthesis	2 (0.18%)	21 (0.11%)	0.32827	0.848556	ko00430
47	Glycosaminoglycan degradation	3 (0.27%)	37 (0.19%)	0.340404	0.848556	ko00960
48	Fructose and mannose metabolism	7 (0.64%)	102 (0.52%)	0.341305	0.848556	ko00900
49	C5-Branched dibasic acid metabolism	2 (0.18%)	22 (0.11%)	0.348996	0.848556	ko00760
50	Pathway	8 (0.73%)	120 (0.61%)	0.353085	0.848556	ko00561
51	Carbon fixation in photosynthetic organisms	4 (0.36%)	54 (0.27%)	0.354724	0.848556	ko00062
52	Photosynthesis	9 (0.82%)	141 (0.71%)	0.386685	0.907222	ko00270
53	Nitrogen metabolism	2 (0.18%)	25 (0.13%)	0.409688	0.943055	ko00966
54	Ubiquitin mediated proteolysis	10 (0.91%)	163 (0.83%)	0.423709	0.957268	ko04070
55	Glyoxylate and dicarboxylate metabolism	9 (0.82%)	147 (0.74%)	0.434853	0.960392	ko00908
56	Ubiquinone and other terpenoid-quinone biosynthesis	16 (1.45%)	272 (1.38%)	0.448342	0.960392	ko03018
57	Circadian rhythm - plant	4 (0.36%)	62 (0.31%)	0.456487	0.960392	ko00310
58	Starch and sucrose metabolism	25 (2.27%)	433 (2.19%)	0.45658	0.960392	ko00940
59	Protein processing in endoplasmic reticulum	2 (0.18%)	30 (0.15%)	0.504073	0.999995	ko00196
60	Porphyrin and chlorophyll metabolism	8 (0.73%)	138 (0.7%)	0.506064	0.999995	ko00903
61	Cyanoamino acid metabolism	9 (0.82%)	156 (0.79%)	0.506194	0.999995	ko00511
62	Pentose phosphate pathway	13 (1.18%)	229 (1.16%)	0.513149	0.999995	ko02010
63	Galactose metabolism	5 (0.45%)	87 (0.44%)	0.53708	0.999995	ko00402
64	Tyrosine metabolism	6 (0.55%)	108 (0.55%)	0.56227	0.999995	ko00053
65	Pyruvate metabolism	2 (0.18%)	37 (0.19%)	0.618644	0.999995	ko00901
66	Spliceosome	7 (0.64%)	134 (0.68%)	0.623712	0.999995	ko00944
67	Metabolic pathways	4 (0.36%)	79 (0.4%)	0.648357	0.999995	ko01040
68	One carbon pool by folate	1 (0.09%)	19 (0.1%)	0.663718	0.999995	ko03450
69	Circadian rhythm - mammal	5 (0.45%)	101 (0.51%)	0.669663	0.999995	ko03022
70	Lipoic acid metabolism	1 (0.09%)	20 (0.1%)	0.682473	0.999995	ko04122
71	Carotenoid biosynthesis	1 (0.09%)	20 (0.1%)	0.682473	0.999995	ko00603
72	Glycosaminoglycan degradation	12 (1.09%)	240 (1.22%)	0.691419	0.999995	ko00941
73	Fructose and mannose metabolism	7 (0.64%)	144 (0.73%)	0.69744	0.999995	ko00562
74	C5-Branched dibasic acid metabolism	7 (0.64%)	144 (0.73%)	0.69744	0.999995	ko00260
75	Pathway	8 (0.73%)	164 (0.83%)	0.699981	0.999995	ko04146
76	Carbon fixation in photosynthetic organisms	3 (0.27%)	65 (0.33%)	0.709681	0.999995	ko00061
77	Photosynthesis	3 (0.27%)	65 (0.33%)	0.709681	0.999995	ko00565
78	Nitrogen metabolism	6 (0.55%)	126 (0.64%)	0.710088	0.999995	ko04140
79	Ubiquitin mediated proteolysis	13 (1.18%)	263 (1.33%)	0.711072	0.999995	ko04144
80	Glyoxylate and dicarboxylate metabolism	69 (6.27%)	1315 (6.66%)	0.720105	0.999995	ko04075
81	Ubiquinone and other terpenoid-quinone biosynthesis	1 (0.09%)	23 (0.12%)	0.732698	0.999995	ko00902
82	Circadian rhythm - plant	2 (0.18%)	46 (0.23%)	0.734563	0.999995	ko00770
83	Starch and sucrose metabolism	22 (2%)	441 (2.23%)	0.734802	0.999995	ko00230
84	Protein processing in endoplasmic reticulum	4 (0.36%)	90 (0.46%)	0.745707	0.999995	ko00400
85	Porphyrin and chlorophyll metabolism	6 (0.55%)	132 (0.67%)	0.750939	0.999995	ko03050
86	Cyanoamino acid metabolism	10 (0.91%)	215 (1.09%)	0.764741	0.999995	ko03020
87	Pentose phosphate pathway	3 (0.27%)	72 (0.36%)	0.772499	0.999995	ko00410
88	Galactose metabolism	1 (0.09%)	26 (0.13%)	0.774984	0.999995	ko00604
89	Tyrosine metabolism	3 (0.27%)	74 (0.37%)	0.788263	0.999995	ko04650
90	Pyruvate metabolism	3 (0.27%)	74 (0.37%)	0.788263	0.999995	ko00510
91	Spliceosome	4 (0.36%)	96 (0.49%)	0.789403	0.999995	ko00380
92	Metabolic pathways	3 (0.27%)	76 (0.38%)	0.80311	0.999995	ko00071
93	One carbon pool by folate	4 (0.36%)	99 (0.5%)	0.808887	0.999995	ko03060
94	Circadian rhythm - mammal	4 (0.36%)	99 (0.5%)	0.808887	0.999995	ko00904
95	Lipoic acid metabolism	1 (0.09%)	29 (0.15%)	0.810586	0.999995	ko00790
96	Carotenoid biosynthesis	4 (0.36%)	104 (0.53%)	0.83807	0.999995	ko00943
97	Glycosaminoglycan degradation	2 (0.18%)	59 (0.3%)	0.848219	0.999995	ko00640
98	Fructose and mannose metabolism	2 (0.18%)	60 (0.3%)	0.854807	0.999995	ko00650
99	C5-Branched dibasic acid metabolism	1 (0.09%)	34 (0.17%)	0.85786	0.999995	ko00591
100	Pathway	4 (0.36%)	110 (0.56%)	0.868065	0.999995	ko00073
101	Carbon fixation in photosynthetic organisms	4 (0.36%)	112 (0.57%)	0.876943	0.999995	ko00592
102	Photosynthesis	3 (0.27%)	90 (0.46%)	0.884239	0.999995	ko00600
103	Nitrogen metabolism	4 (0.36%)	114 (0.58%)	0.885299	0.999995	ko00020
104	Ubiquitin mediated proteolysis	4 (0.36%)	117 (0.59%)	0.896904	0.999995	ko00100
105	Glyoxylate and dicarboxylate metabolism	17 (1.55%)	410 (2.08%)	0.921396	0.999995	ko00240
106	Ubiquinone and other terpenoid-quinone biosynthesis	7 (0.64%)	196 (0.99%)	0.924965	0.999995	ko00563
107	Circadian rhythm - plant	9 (0.82%)	242 (1.23%)	0.92744	0.999995	ko00945
108	Starch and sucrose metabolism	11 (1%)	286 (1.45%)	0.927656	0.999995	ko00520
109	Protein processing in endoplasmic reticulum	13 (1.18%)	333 (1.69%)	0.934126	0.999995	ko03015
110	Porphyrin and chlorophyll metabolism	21 (1.91%)	523 (2.65%)	0.957953	0.999995	ko03013
111	Cyanoamino acid metabolism	2 (0.18%)	88 (0.45%)	0.960417	0.999995	ko04130
112	Pentose phosphate pathway	27 (2.45%)	686 (3.47%)	0.980667	0.999995	ko03010
113	Galactose metabolism	6 (0.55%)	228 (1.15%)	0.989081	0.999995	ko03420
114	Tyrosine metabolism	3 (0.27%)	150 (0.76%)	0.991199	0.999995	ko03430
115	Pyruvate metabolism	4 (0.36%)	184 (0.93%)	0.992841	0.999995	ko00040
116	Spliceosome	4 (0.36%)	191 (0.97%)	0.99471	0.999995	ko03030
117	Metabolic pathways	11 (1%)	378 (1.91%)	0.995265	0.999995	ko00190
118	One carbon pool by folate	6 (0.55%)	256 (1.3%)	0.99631	0.999995	ko03008
119	Circadian rhythm - mammal	1 (0.09%)	109 (0.55%)	0.998102	0.999995	ko03410
120	Lipoic acid metabolism	3 (0.27%)	184 (0.93%)	0.998213	0.999995	ko03440
121	Carotenoid biosynthesis	3 (0.27%)	266 (1.35%)	0.999969	0.999995	ko04145
122	Glycosaminoglycan degradation	43 (3.91%)	1362 (6.9%)	0.999995	0.999995	ko04626
